# Supplementary material for: Characterisation of novel microRNAs in the Black flying fox (Pteropus alecto) by deep sequencing
Source: BMC Genomics. 2014 Aug 15;15(1):682. doi: 10.1186/1471-2164-15-682 (PMC4156645; doi:10.1186/1471-2164-15-682)
Supplement: Supplementary file 2 — Additional file 2: Table S1: P. alecto miRNAs identified using miRDeep2. MiRDeep2 assigns each predicted miRNA a score that represents its likelihood of being a genuine miRNA. Read counts, sequences (mature, star, precursor), genomic coordinates and statistical test results (significant randfold p-value) are also included in the output. (XLSX 93 KB) [file 12864_2013_6398_MOESM2_ESM.xlsx]

## Sheet: Sheet1
provisional id	miRDeep2 score	mature read count	loop read count	star read count	consensus mature sequence	consensus star sequence	consensus precursor sequence	significant randfold p-value	scaffold	start	end	orientation
pal-can-001	503086	986771	0	2	uggaauguaaagaaguauguau	acauacuucuuuauguacccaua	acauacuucuuuauguacccauaugaacauacaaugcuauggaauguaaagaaguauguau	yes	scaffold146	24722761	24722822	+
pal-can-002	503085	986768	0	3	uggaauguaaagaaguauguau	acauacuucuuuauaugcccau	acauacuucuuuauaugcccauaugaccugcuaagcuauggaauguaaagaaguauguau	yes	scaffold45	39924080	39924140	+
pal-can-003	255056	500268	0	5	ugagguaguagauuguauaguu	cuauacaaucuauugccuuccc	ugagguaguagauuguauaguugugggguagugauuuuacccuguucaggagauaacuauacaaucuauugccuuccc	yes	scaffold260	557861	557939	+
pal-can-004	154973	303945	0	19	ugagguaguagguuguauaguu	cuauacaaucuacugucuuucc	ugagguaguagguuguauaguuuggggcucugcccugcuaugggauaacuauacaaucuacugucuuucc	yes	scaffold157	114656	114726	-
pal-can-005	59415	116530	0	1	ugagguaguaguuuguacaguu	cuguacaggccacugccuugcc	ugagguaguaguuuguacaguuugagggucuaugauaccacccgguacaggagauaacuguacaggccacugccuugcc	yes	scaffold75	25621374	25621453	+
pal-can-006	56869.5	111525	0	13	uggagugugacaaugguguuug	aaacgccauuaucacacuaaau	uggagugugacaaugguguuuguguccaaacuaucaaacgccauuaucacacuaaau	yes	scaffold14	6600084	6600141	+
pal-can-007	18706.7	36674	1	8	accacaggguagaaccacgga	cagugguuuuacccuaugguag	cagugguuuuacccuaugguagguuacgucaugcuguucuaccacaggguagaaccacgga	yes	scaffold42	13265168	13265229	+
pal-can-008	17909.3	34755	0	364	ugagaugaagcacuguagcuc	ggugcagugcugcaucucuggu	ggugcagugcugcaucucuggucaguugggagucugagaugaagcacuguagcuc	yes	scaffold40	1368065	1368120	+
pal-can-009	14498.6	28423	0	6	acuggacuuggagucagaaggc	cuccugacuacagguccugugu	cuccugacuacagguccuguguguuaccucgaaauagcacuggacuuggagucagaaggc	yes	scaffold40	1555836	1555896	+
pal-can-010	14330.9	28097	0	3	ugagguaggagguuguauaguu	cuauacggccuccuagcuuuc	ugagguaggagguuguauaguugaggaggacacccacggagaucacuauacggccuccuagcuuuc	yes	scaffold41	360491	360557	-
pal-can-011	9872.4	19351	0	4	ugagguaguaguuugugcuguu	cugcgcaagcuacugccuug	ugagguaguaguuugugcuguuggucggguugugacauugcccgcuguggagauaacugcgcaagcuacugccuug	yes	scaffold76	2049265	2049341	+
pal-can-012	9460.2	18511	0	36	acaguagucugcacauugguu	cccaguguucagacuaccuguu	cccaguguucagacuaccuguucaggacaaugccguuguacaguagucugcacauugguu	yes	scaffold101	15167119	15167179	+
pal-can-013	9452.2	18495	0	36	acaguagucugcacauugguu	cccaguguucagacuaccuguu	cccaguguucagacuaccuguucagggggcucugaauguguacaguagucugcacauugguu	yes	scaffold761	621508	621570	+
pal-can-014	9450.3	18495	0	33	acaguagucugcacauugguu	cccaguguuuagacuaucuguu	cccaguguuuagacuaucuguucaggacucccaaauuguacaguagucugcacauugguu	yes	scaffold67	4121731	4121791	-
pal-can-015	8279	16223	0	8	aggcaguguaguuagcugauugc	aaucacuaaccacacggccagg	aggcaguguaguuagcugauugcuaauaguaccaaucacuaaccacacggccagg	yes	scaffold224	5971005	5971060	-
pal-can-016	7685.3	15064	0	2	ucacagugaaccggucucuuu	cggggccguagcacugucugaga	cggggccguagcacugucugagagguuuacauuucucacagugaaccggucucuuu	yes	scaffold3	14513703	14513759	+
pal-can-017	5169.5	10059	0	72	uagcuuaucagacugauguuga	caacagcagucgaugggcugucu	uagcuuaucagacugauguugacuguugaaucucauggcaacagcagucgaugggcugucu	yes	scaffold98	12313938	12313999	+
pal-can-018	4836.7	9477	0	1	uggaauguaaggaagugugugg	acaugcuucuuuauauccccau	acaugcuucuuuauauccccauacggauuacuuugcuauggaauguaaggaagugugugg	yes	scaffold7	33912880	33912940	-
pal-can-019	4659.2	7149	0	1981	uguaaacauccucgacuggaagc	cuuucagucggauguuugcag	uguaaacauccucgacuggaagcugugaagccacggaugggcuuucagucggauguuugcag	yes	scaffold7	22209012	22209074	+
pal-can-020	3839.5	7522	0	1	uagcaccaucugaaaucgguua	acugauuucuuuugguguucag	acugauuucuuuugguguucagagucaauacaauuuucuagcaccaucugaaaucgguua	yes	scaffold22	8754036	8754096	+
pal-can-021	3227.2	6320	0	1	uucaaguaauccaggauaggcu	ccuauucuugauuacuuguuuc	uucaaguaauccaggauaggcuguuuccaucugugaggccuauucuugauuacuuguuuc	yes	scaffold433	1567744	1567804	-
pal-can-022	3112.2	6093	0	3	cugaccuaugaguugacagcca	cugccaauuccauaggucacagg	cugaccuaugaguugacagccagugcucuugucuccccucuggcugccaauuccauaggucacagg	yes	scaffold43	6029664	6029730	+
pal-can-023	2846.2	5569	0	5	agauauugcacgguugaucucu	agguuguccgugauguauuugcu	agguuguccgugauguauuugcuuuguuuauggcagauauugcacgguugaucucu	yes	scaffold8	22080829	22080885	+
pal-can-024	2374.4	4637	1	10	uucacaguggcuaaguucugc	agagcuuagcugauuggugaac	agagcuuagcugauuggugaacagugacugguuuccgcuuuguucacaguggcuaaguucugc	yes	scaffold138	1518147	1518210	-
pal-can-025	2279.1	4441	0	20	caacggaaucccaaaagcagcu	cugcgcuuggauuucguu	caacggaaucccaaaagcagcuguugucuccagagcauuccagcugcgcuuggauuucguu	yes	scaffold53	483585	483646	-
pal-can-026	2135.5	4178	0	2	ugagguugguguacuguguguga	acacacagucacuaucuucgaa	ugagguugguguacugugugugaguauauacauuuaucacacacagucacuaucuucgaa	yes	scaffold587	457556	457616	-
pal-can-027	1905.3	3684	0	44	aacauucaacgcugucggugaguuu	accaccgaccguugacuguacc	aacauucaacgcugucggugaguuugggauuugaaaaaaccaccgaccguugacuguacc	yes	scaffold67	1516968	1517028	+
pal-can-028	1903.9	3684	0	51	aacauucaacgcugucggugaguuu	accaucgaccguugauuguacc	aacauucaacgcugucggugaguuuggaauuaaagucaaaaccaucgaccguugauuguacc	no	scaffold90	1373197	1373259	+
pal-can-029	1888.6	3688	0	8	ucagugcacuacagaacuuugu	aaaguucugagacacuccga	aaaguucugagacacuccgacucugaauaugauagaagucagugcacuacagaacuuugu	yes	scaffold21	18509078	18509138	-
pal-can-030	1760	3442	0	1	uuaagacuugcagugauguuu	aacaucacagcaagucugugcu	uuaagacuugcagugauguuuaacuccucuccacgugaacaucacagcaagucugugcu	yes	scaffold45	21301476	21301535	+
pal-can-031	1627.4	3089	0	102	cauugcacuugucucggucuga	aggcggagacuugggcaauugcu	aggcggagacuugggcaauugcuggacgcugcccugggcauugcacuugucucggucuga	no	scaffold68	9352413	9352473	+
pal-can-032	1544.5	3011	1	9	uguaaacauccccgacuggaagcu	cuuucagucagauguuugcugc	uguaaacauccccgacuggaagcuguaagaccgagcucagcuuucagucagauguuugcugc	yes	scaffold105	2849227	2849289	-
pal-can-033	1355.5	2642	0	10	uacccuguagauccgaauuugu	caaauucguaucuaggggaaua	uacccuguagauccgaauuuguguaaggaauuuuguggucacaaauucguaucuaggggaaua	yes	scaffold98	4234252	4234315	-
pal-can-034	1273.2	2480	0	11	augaccuaugaaucgacagaca	ucugucauuucuauaggccaau	augaccuaugaaucgacagacaguauagucaagugugucugucauuucuauaggccaau	yes	scaffold65	7895161	7895220	-
pal-can-035	1113	2126	0	48	ugaggggcagagagcgagacuuu	agcucggucugaggccccucagu	ugaggggcagagagcgagacuuuucuauuuuccaaaagcucggucugaggccccucagu	yes	scaffold98	20857586	20857645	+
pal-can-036	1065.3	1483	1	596	cuuucagucggauguuuacagc	uguaaacauccuugacuggaagcu	uguaaacauccuugacuggaagcuguaagguguucagaggagcuuucagucggauguuuacagc	yes	scaffold170	850362	850426	+
pal-can-037	1029.6	1971	0	47	cacccguagaaccgaccuugcg	caagcucgugucuguggguccgu	cacccguagaaccgaccuugcggggccuucgccgcacacaagcucgugucuguggguccgu	no	scaffold41	360655	360716	-
pal-can-038	1014.8	1979	0	4	uaaggcacgcggugaaugccaa	cguguucacagcggaccuuga	cguguucacagcggaccuugauuuaaugucauacaauuaaggcacgcggugaaugccaa	yes	scaffold87	9040426	9040485	+
pal-can-039	929.8	1787	0	28	uauugcacuugucccggccugu	agguugggaucgguugcaaugcu	agguugggaucgguugcaaugcuguguuucuguaugguauugcacuugucccggccugu	yes	scaffold72	19601969	19602028	+
pal-can-040	911.3	1775	0	3	uggagagaaaggcaguuccuga	aggggcuggcuuuccucuggu	uggagagaaaggcaguuccugaugguccccugcccaggggcuggcuuuccucuggu	yes	scaffold135	4908991	4909047	-
pal-can-041	848.2	1647	0	8	agcuacauugucugcuggguuu	accuggcauacaauguagguuuc	accuggcauacaauguagguuucuguguuuguuaggcaacagcuacauugucugcuggguuu	yes	scaffold392	105228	105290	-
pal-can-042	845.4	1648	0	2	aacauucauugcugucgguggguu	acucacugaucaaugaaugca	aacauucauugcugucgguggguuugagucugaaucaacucacugaucaaugaaugca	yes	scaffold67	1518206	1518264	+
pal-can-043	814.4	1369	0	218	uccuguacugagcugccccgag	cggggcagcucaguacaggau	uccuguacugagcugccccgaggcucuucacugugcccagcucggggcagcucaguacaggau	yes	scaffold24	1990400	1990463	+
pal-can-044	802.5	1542	0	23	aacccguagauccgaucuugu	caagcucgcuucuaugggucugu	aacccguagauccgaucuuguggugaaguggaccgcacaagcucgcuucuaugggucugu	yes	scaffold81	10578171	10578231	+
pal-can-045	771.3	1373	0	130	uccuguacugagcugccccgag	cggggcagcucaguacaggau	uccuguacugagcugccccgagcugggcacagugaagagccucggggcagcucaguacaggau	yes	scaffold24	1990398	1990461	-
pal-can-046	744.7	1431	0	21	ucccugagacccuaacuuguga	acaagucaggcucuugggacc	ucccugagacccuaacuugugagguauuuuaguaacaucacaagucaggcucuugggacc	yes	scaffold81	10623660	10623720	+
pal-can-047	744.5	1431	0	21	aacauucauugcugucgguggguu	cucacugaacaaugaaugcaa	aacauucauugcugucgguggguugaacuguguggaugagcucacugaacaaugaaugcaa	yes	scaffold90	1373384	1373445	+
pal-can-048	735.9	1432	0	3	ucccugagacccuaacuuguga	acggguuaggcucuugggag	ucccugagacccuaacuugugauguuuaccguuuaaauccacggguuaggcucuugggag	yes	scaffold479	1508328	1508388	-
pal-can-049	724.1	945	0	466	aagcccuuaccccaaaaagcau	cuuuuugcggucugggcuugc	cuuuuugcggucugggcuugcuguacauaacucaauagccggaagcccuuaccccaaaaagcau	yes	scaffold71	17169866	17169930	+
pal-can-050	698.3	1366	0	3	aucacauugccagggauuucca	gggguuccuggggaugggauuug	gggguuccuggggaugggauuugcugccugucacaaaucacauugccagggauuucca	no	scaffold388	907715	907773	-
pal-can-051	671.8	1307	0	1	uucacaguggcuaaguuccg	agggcuuagcugcuugugagca	agggcuuagcugcuugugagcagggucugcaccaagucguguucacaguggcuaaguuccg	yes	scaffold388	907547	907608	-
pal-can-052	549.9	1017	0	53	aagcugccaguugaagaacugu	aguucuucaguggcaagcuuua	aguucuucaguggcaagcuuuauguccugacccagcuaaagcugccaguugaagaacugu	yes	scaffold98	22310777	22310837	-
pal-can-053	523.9	351	0	667	uuccuaugcauauacuucuuu	agagguguagggcaugggaa	uuccuaugcauauacuucuuugagggucuggccuaaagagguguagggcaugggaa	yes	scaffold74	213379	213435	+
pal-can-054	509.3	849	0	141	uaauacugccugguaaugaugac	caucuuacugggcagcauugg	caucuuacugggcagcauuggauggagucuggucucuaauacugccugguaaugaugac	yes	scaffold700	244025	244084	+
pal-can-055	442.6	846	0	13	uaacacugucugguaacgauguu	caucuuaccggacagugcugga	caucuuaccggacagugcuggauuucucggcuugacucuaacacugucugguaacgauguu	yes	scaffold700	244597	244658	+
pal-can-056	416.4	808	0	1	ucagugcaucacagaacuuugu	gaaguucuguuauacacuca	gaaguucuguuauacacucaggcuguggcucucugaaagucagugcaucacagaacuuugu	yes	scaffold220	517264	517325	-
pal-can-057	408.4	676	0	117	aucacauugccagggauuacca	ggguuccuggcaugcugauuu	ggguuccuggcaugcugauuugugacuuaagauuaaaaucacauugccagggauuacca	yes	scaffold138	1518382	1518441	-
pal-can-058	406.8	466	0	323	cuuuuugcggucugggcuugc	aagcccuuaccccaaaaaguau	cuuuuugcggucugggcuugcuguuccucucaacgauagucaggaagcccuuaccccaaaaaguau	yes	scaffold22	10497605	10497671	-
pal-can-059	384.7	639	1	106	uugguccccuucaaccagcugu	agcugguaaaauggaaccaaau	agcugguaaaauggaaccaaaucaacuguucgauggauuugguccccuucaaccagcugu	yes	scaffold45	39932821	39932881	+
pal-can-060	384.1	639	0	106	uugguccccuucaaccagcugu	agcugguaaaauggaaccaaau	agcugguaaaauggaaccaaaucgccucuucaauggauuugguccccuucaaccagcugu	yes	scaffold146	24726016	24726076	+
pal-can-061	383.6	700	0	45	aauugcacgguauccaucugua	cggguggaucacgaugcaauuuu	cggguggaucacgaugcaauuuugauuaguauaauaggagaaaaauugcacgguauccaucugua	yes	scaffold19	683218	683283	+
pal-can-062	353.9	538	0	147	agaggcuggccgugaugaauuc	gucauacacggcucuccucucu	agaggcuggccgugaugaauucgauucaucaaagcgagucauacacggcucuccucucu	yes	scaffold8	22097905	22097964	+
pal-can-063	343.3	372	0	294	uguaaacauccuacacucucagcu	cugggagaaggcuguuuacu	uguaaacauccuacacucucagcuguggaaaguaagaaagcugggagaaggcuguuuacu	yes	scaffold7	22234409	22234469	+
pal-can-064	321.3	611	0	10	ugagguaguaaguuguauuguu	uauacaacuuacuacuuucccu	ugagguaguaaguuguauuguugugggguagggauuuuaagccccaauuagaagauaacuauacaacuuacuacuuucccu	yes	scaffold159	772545	772626	+
pal-can-065	321.1	443	0	178	ucuuugguuaucuagcuguauga	auaaagcuagauaaccgaaagu	ucuuugguuaucuagcuguaugaguguauuggucuucauaaagcuagauaaccgaaagu	yes	scaffold20	19415659	19415718	-
pal-can-066	312.5	604	0	1	ugguagacuauggaacguagg	uauguaacaugguccacuaac	ugguagacuauggaacguaggcuuugugauuuuugaccuauguaacaugguccacuaac	yes	scaffold8	22067500	22067559	+
pal-can-067	305.8	443	0	148	ucuuugguuaucuagcuguauga	auaaagcuagauaaccgaaagu	ucuuugguuaucuagcuguaugagugccacagagccgucauaaagcuagauaaccgaaagu	yes	scaffold60	2942558	2942619	+
pal-can-068	291.6	543	0	21	aggcaguguaauuagcugauugu	aucacuaacuccacugccauc	aggcaguguaauuagcugauuguacucuggugcuuacaaucacuaacuccacugccauc	yes	scaffold224	5971581	5971640	-
pal-can-069	274	398	0	130	cacuagauugugagcuccugga	aaggagcucacagucuauuga	aaggagcucacagucuauugaguugcuuuucugacuuucccacuagauugugagcuccugga	yes	scaffold88	6290599	6290661	+
pal-can-070	273.4	526	0	2	uagcagcacguaaauauuggcg	ccaguauuaacugugcugcugaa	uagcagcacguaaauauuggcguuaagauuuuuaaauuaucuccaguauuaacugugcugcugaa	yes	scaffold413	3176871	3176936	+
pal-can-071	272.2	525	0	1	uagcagcacguaaauauuggcg	accaauauuauugugcugcuuua	uagcagcacguaaauauuggcguagugaaauaaauauuaaacaccaauauuauugugcugcuuua	yes	scaffold81	3797203	3797268	-
pal-can-072	240.6	462	0	1	cagugcaauguuaaaagggcau	gcucuuuucacauugugcuac	gcucuuuucacauugugcuacugucugcaccuaccacuagcagugcaauguuaaaagggcau	yes	scaffold91	622007	622069	+
pal-can-073	233.7	447	0	2	uguaacagcaacuccauguggaa	ccaguggggcugcuguuaucugg	uguaacagcaacuccauguggaagugcccacucauuccaguggggcugcuguuaucugg	yes	scaffold43	6029463	6029522	+
pal-can-074	218.6	415	0	6	uacccuguagaaccgaauuugu	acagauucgauucuaggggaau	uacccuguagaaccgaauuugugugguauccacauagucacagauucgauucuaggggaau	yes	scaffold3	45806112	45806173	+
pal-can-075	217.6	411	0	9	caugccuugaguguaggacugu	ccucccacacccaaggcuugca	caugccuugaguguaggacuguugccaucuuaauuacccucccacacccaaggcuugca	yes	scaffold365	313096	313155	+
pal-can-076	194.6	372	0	1	caaagaauucuccuuuugggcuu	cccaaaggugaauuuuuug	caaagaauucuccuuuugggcuuucugaguuuauuuuaagcccaaaggugaauuuuuug	yes	scaffold25	19186544	19186603	-
pal-can-077	183.7	349	0	5	uagcagcacaucaugguuuaca	cgaaucauuauuugcugcucua	uagcagcacaucaugguuuacauacuacagucgaugcgaaucauuauuugcugcucua	yes	scaffold81	3797355	3797413	-
pal-can-078	167.4	309	0	9	uauugcacucgucccggccucc	agggacgggacgcggugcagugu	agggacgggacgcggugcaguguuguucuuuuccccgccaauauugcacucgucccggccucc	yes	scaffold49	1835626	1835689	-
pal-can-079	164	220	0	93	cguaccgugaguaauaaugcgc	cauuauuacuuuugguacgcgc	cauuauuacuuuugguacgcgcugugacacuucaaacucguaccgugaguaauaaugcgc	yes	scaffold67	9573275	9573335	+
pal-can-080	150.7	285	0	1	uaauacugccggguaaugaugga	cgucuuacccagcaguguuug	cgucuuacccagcaguguuugggugcugguugggagucucuaauacugccggguaaugaugga	yes	scaffold94	13552801	13552864	+
pal-can-081	145.7	267	0	10	accugugcccuucugaguagc	cuauucagaaggggacaguuugc	cuauucagaaggggacaguuugcuuagacuguguguaaccugugcccuucugaguagc	yes	C17659672	510	568	-
pal-can-082	141.8	146	0	124	gaaguuguucgugguggauucg	aaucauucacggacaacacuuu	gaaguuguucgugguggauucgcuuuacuuaugacgaaucauucacggacaacacuuu	yes	scaffold8	22096793	22096851	+
pal-can-083	126.3	236	0	3	uggaagacuagugauuuuguuguu	caacaaaucacagucugccau	uggaagacuagugauuuuguuguuuuuagauaacuaaaucgacaacaaaucacagucugccau	yes	scaffold206	4649460	4649523	+
pal-can-084	122.9	166	0	66	cagcagcaauucauguuuuga	caaaacgugaggcgcugcuau	cagcagcaauucauguuuugaagugcuuuaaaagguucaaaacgugaggcgcugcuau	yes	scaffold19	434108	434166	+
pal-can-085	116	208	0	11	cacauuacacggucgaccucu	aggugguccguggcgcguucg	aggugguccguggcgcguucgcuuuauuuauggcgcacauuacacggucgaccucu	yes	scaffold8	22071163	22071219	+
pal-can-086	114.3	221	0	4	uaguagaccguauagcguac	uauguaacacgguccacuaac	uaguagaccguauagcguacgcuuuaucugugacguauguaacacgguccacuaac	no	scaffold8	22068759	22068815	+
pal-can-087	99	125	0	60	uggagacgcggcccuguuggagu	ucuacagugcacgugucuccag	ucuacagugcacgugucuccaguguggcucagaggcuggagacgcggcccuguuggagu	yes	scaffold468	263670	263729	+
pal-can-088	97.1	152	0	29	agaauuguggcuggacaucugu	ugauuguccaaacgcaauucu	ugauuguccaaacgcaauucuuguacgagucugcggccaaccgagaauuguggcuggacaucugu	yes	scaffold67	4227876	4227941	-
pal-can-089	96.7	181	0	1	ugagaacugaauuccauaggcugu	gcccuagggacucaguuccagug	ugagaacugaauuccauaggcugugaccucuagcaaaugcccuagggacucaguuccagug	yes	scaffold177	12687933	12687994	-
pal-can-090	91.7	128	0	42	ugggucuuugcgggcgagauga	aacuggccuacaaagucccagu	ugggucuuugcgggcgagaugagggugucgauucaacuggccuacaaagucccagu	yes	scaffold98	18433027	18433083	-
pal-can-091	91.6	130	0	41	aauggcaccuuucugaguagu	uacucaggaaggcaucguuca	uacucaggaaggcaucguucacauaacguagauaaauauaugaauggcaccuuucugaguagu	yes	scaffold275	1628067	1628130	+
pal-can-092	89	128	0	37	uaaagugcugacagugcagaua	ccgcacuguggguacuugcugc	uaaagugcugacagugcagauagugauccucuccgugcuaccgcacuguggguacuugcugc	yes	scaffold68	9351975	9352037	+
pal-can-093	84.7	156	0	1	caaagugcuguucgugcagguag	acugcugagcuagcacuucccg	caaagugcuguucgugcagguagugugauuaccugaccuacugcugagcuagcacuucccg	yes	scaffold68	9352206	9352267	+
pal-can-094	84.3	155	0	2	uggcaguguauuguuagcuggu	cagcuaacaugcaacugcuau	uggcaguguauuguuagcugguugaauauaugaauggcaucagcuaacaugcaacugcuau	yes	scaffold73	5389916	5389977	-
pal-can-095	80.9	151	0	1	uagcagcacauaaugguuugu	caggccauauugugcugccucaaa	uagcagcacauaaugguuuguggguuuugaaaaggugcaggccauauugugcugccucaaa	yes	scaffold413	3176731	3176792	+
pal-can-096	78.2	128	0	16	uuguacaugguaggcuuucauu	ugaaggucuacugugugccaggc	uuguacaugguaggcuuucauucauucguuugcacauucggugaaggucuacugugugccaggc	yes	scaffold8	21940683	21940747	+
pal-can-097	72.3	61	0	73	uguaaacauccuacacucagcu	cugggagguggauguuuacuu	uguaaacauccuacacucagcuguaauacauggauuggcugggagguggauguuuacuu	yes	scaffold105	2845053	2845112	-
pal-can-098	70.6	125	0	4	agcugguguugugaaucaggccg	gcuacuucacaacaccaggguc	agcugguguugugaaucaggccgcugccgaucagagaacggcuacuucacaacaccaggguc	yes	scaffold156	2947909	2947971	+
pal-can-099	70.4	128	0	1	augcaccugggcaaggauucu	uaauccuugcuaccugggugaga	uaauccuugcuaccugggugagagugcuguuggaaugcaaugcaccugggcaaggauucu	yes	scaffold365	315852	315912	+
pal-can-100	70.3	128	0	1	augcaccugggcaaggauucu	uaauccuugcuaccugggugaga	uaauccuugcuaccugggugagagugcuuucugaaugcaaugcaccugggcaaggauucu	yes	scaffold365	317659	317719	+
pal-can-101	69.3	111	0	23	ugcugcucagggacggggcga	accucguaccugaacaccacg	accucguaccugaacaccacgcuuguuuguucacggucacgugcugcucagggacggggcga	yes	scaffold35	14089415	14089477	-
pal-can-102	69.2	131	0	3	ugcuagggcuagagagcgagugc	uucgcucccuugcccuuugcu	ugcuagggcuagagagcgagugcagauacagaugaagcuucgcucccuugcccuuugcu	yes	scaffold275	1605188	1605247	+
pal-can-103	61.3	106	0	6	ugauugacagcuuugagagugg	ugcuccaaagacggcaaucaug	ugcuccaaagacggcaaucaugugucauaaagugugauugacagcuuugagagugg	yes	scaffold275	1612733	1612789	+
pal-can-104	57.9	104	0	1	aacccguagauccgaacuugug	caagcuugugucuauagguaug	aacccguagauccgaacuugugguguuaguccacacaagcuugugucuauagguaug	yes	scaffold479	1559413	1559470	-
pal-can-105	54.4	62	0	36	caaagugcuuacagugcagguag	acugcagugaaggcacuuguagc	caaagugcuuacagugcagguagugauaugugcaucuacugcagugaaggcacuuguagc	yes	scaffold72	19601270	19601330	+
pal-can-106	54.1	54	0	44	ggauaucaucauauacuguaa	uacaguauagaugauguacua	ggauaucaucauauacuguaaguuugcgaugagacacuacaguauagaugauguacua	yes	scaffold98	19893201	19893259	-
pal-can-107	53.3	87	0	9	uaaugccccuaaaaauccuuau	agggacuuucaggggcagcugug	agggacuuucaggggcagcuguguuuucugacucagucauaaugccccuaaaaauccuuau	yes	scaffold98	18419558	18419619	-
pal-can-108	51.2	73	0	19	uucccuuugucauccuaugccu	gcugggaaggcaaagggacgu	uucccuuugucauccuaugccugagaauauaugaaggaggcugggaaggcaaagggacgu	yes	scaffold95	18076207	18076267	-
pal-can-109	49.4	77	0	11	cgggguuuugagggcgagauga	aacuggcccacaaagucccgcu	cgggguuuugagggcgagaugaguuuauguuuuauccaacuggcccacaaagucccgcu	yes	scaffold34	3874021	3874080	+
pal-can-110	49.2	87	0	5	caggcuagggaaaauaauuggau	uucauuuaucucccagccuaca	caggcuagggaaaauaauuggauagaaaacauuacucuauucauuuaucucccagccuaca	yes	scaffold65	7951984	7952045	-
pal-can-111	49.1	80	0	7	uaugugggacgguaaaccgcuu	ugguuuaccgucccacauacau	ugguuuaccgucccacauacauuuugaguauguaugugggacgguaaaccgcuu	yes	scaffold8	22069218	22069272	+
pal-can-112	47	81	0	3	auauacagggggagacucuuau	agaggauacccuuuguauguu	agaggauacccuuuguauguucacuuuauuaauggcgaauauacagggggagacucuuau	yes	scaffold8	22086787	22086847	+
pal-can-113	45.3	77	0	3	uuaaugcuaaucgugauaggggu	cuccuacauguuagcauuaaca	uuaaugcuaaucgugauagggguuuuaccuccgacugacuccuacauguuagcauuaaca	yes	scaffold81	16389166	16389226	+
pal-can-114	42.4	71	0	3	aggacugucuaaccugagaau	cucucaggcucgucagcccggga	aggacugucuaaccugagaaugauguuuccagaggcacucucaggcucgucagcccggga	yes	scaffold45	40723578	40723638	-
pal-can-115	41.5	68	0	12	accuuggcucuagacugcuuacu	uaacagucuccagucacggcca	accuuggcucuagacugcuuacugcccgggccgcccucaguaacagucuccagucacggcca	no	scaffold98	22548321	22548383	-
pal-can-116	41.3	61	0	11	cccugaacuaggggucuggaga	gcugacuccuaguccagugcucg	gcugacuccuaguccagugcucgugaaggcugcugggcccugaacuaggggucuggaga	yes	scaffold8	21493102	21493161	+
pal-can-117	40.3	57	0	13	aaugacacgaucacucccguuga	caucgggaaugucguguccgcc	aaugacacgaucacucccguugagugggcacccaagaagccaucgggaaugucguguccgcc	yes	scaffold53	483110	483172	-
pal-can-118	38	62	0	5	uguagggauggaagccaugaaa	uauggcuuuuuauuccuaugu	uauggcuuuuuauuccuaugugauaguaauaaagucucauguagggauggaagccaugaaa	yes	scaffold94	10275430	10275491	-
pal-can-119	37.1	33	0	38	gaccuaagcccuucugaguau	uacucagaaggggccagguuac	uacucagaaggggccagguuacuuagacugggugugaccuaagcccuucugaguau	yes	scaffold831	100	156	-
pal-can-120	35.8	53	0	8	auauaauacaaccugcuaagug	cuuagcagguuguauuaucauu	auauaauacaaccugcuaagugucccagcacuuagcagguuguauuaucauu	yes	scaffold587	199583	199635	-
pal-can-121	33.7	31	0	26	accguggcuuucgauuguuacu	uaacagucuacagccauggucg	accguggcuuucgauuguuacugugggaaccggagguaacagucuacagccauggucg	yes	scaffold98	22547910	22547968	-
pal-can-122	33.6	55	0	2	gccccugggccuauccuagaa	ucuagguauggucccagggau	ucuagguauggucccagggaucccagaucaaaccaggccccugggccuauccuagaa	yes	scaffold94	11820266	11820323	-
pal-can-123	33	54	0	1	ucucccaacccuuguaccagu	cugguacaggcauggggggca	ucucccaacccuuguaccaguggugugcugcggucccugguacaggcauggggggca	yes	scaffold41	1540927	1540984	+
pal-can-124	32	54	0	1	uacccauugcauaucggaguug	accuccugugugcauggauu	uacccauugcauaucggaguugugaauucucaaagcaccuccugugugcauggauu	yes	scaffold365	319702	319758	+
pal-can-125	30.1	45	0	5	caacucuaaggggcaucauuca	gaauaugcccccuagaguugugc	caacucuaaggggcaucauucacauagacuaugaagugaauaugcccccuagaguugugc	yes	scaffold45	18745896	18745956	+
pal-can-126	29.2	20	0	28	caucaucgucucaaaugagucu	acuccauuuguuuugaugaugga	acuccauuuguuuugaugauggauucuuacgcuccaucaucgucucaaaugagucu	yes	scaffold8	21957296	21957352	+
pal-can-127	27.6	43	0	2	aaggagcuuacaaucuagcugg	caacuagacugugagcuucuaga	aaggagcuuacaaucuagcuggggguaaacaacuugcacaugaacgcaacuagacugugagcuucuaga	yes	scaffold7	49857456	49857525	-
pal-can-128	26.3	37	0	6	caaagugcucauagugcagguag	acuguagugugggcacuucc	caaagugcucauagugcagguaguuuuggcauuacucuacuguagugugggcacuucc	yes	scaffold19	682795	682853	+
pal-can-129	26.1	28	0	14	accaucgaccguugaguggacc	aacauucaaccugucggugaguu	aacauucaaccugucggugaguuugggcaguucaggcaaaccaucgaccguugaguggacc	yes	scaffold388	940222	940283	+
pal-can-130	25.6	41	0	1	uagguaguuuccuguuguuggg	ucgacagcacgacacugccuuc	uagguaguuuccuguuguugggauccaccuuucucucgacagcacgacacugccuuc	yes	scaffold21	19438687	19438744	-
pal-can-131	24.7	38	0	1	agacccuggucugcacucuau	gggagugcagggcaggguuuc	agacccuggucugcacucuaucuguaugcugacuaaagggagugcagggcaggguuuc	yes	scaffold139	3477436	3477494	+
pal-can-132	24.2	40	0	1	caggcuaggggacaugacuggau	uucguucaucucccagccuaca	caggcuaggggacaugacuggauagaaagcaucacucuguucguucaucucccagccuaca	yes	scaffold1998	12594	12655	+
pal-can-133	23.5	36	0	8	cgccuagaugaugccuuucuu	agaacggccucauccaggaguug	agaacggccucauccaggaguugaugccaguuacccagcgccuagaugaugccuuucuu	yes	scaffold8	21946950	21947009	+
pal-can-134	21.5	31	0	1	aggcagugggguguaguggag	uccauuacacuacccugccucu	uccauuacacuacccugccucuucucugugagaggcagugggguguaguggag	yes	scaffold75	29827703	29827756	-
pal-can-135	20.7	31	0	1	aaucguacagggucauccacuu	gugguuaucccuguccuguucg	gugguuaucccuguccuguucguuuuacucaugucgaaucguacagggucauccacuu	yes	scaffold8	22088954	22089012	+
pal-can-136	20.1	24	0	5	cacgcucaugcacacacccaca	ugagugugugugugugagugu	ugagugugugugugugagugugugucgcuccggguccacgcucaugcacacacccaca	yes	scaffold5	9373142	9373200	-
pal-can-137	19.5	24	0	6	agaucgaccguguuauauucg	aauaauacaugguugaucuuu	agaucgaccguguuauauucgcuuuauugacuucgaauaauacaugguugaucuuu	yes	scaffold8	22108020	22108076	+
pal-can-138	17.1	11	0	14	gagcuuuuggcccggguuauac	auaagacgagcaaaaagcuugu	gagcuuuuggcccggguuauaccugaugcucacguauaagacgagcaaaaagcuugu	yes	scaffold335	705707	705764	+
pal-can-139	17.1	11	0	14	gagcuuuuggcccggguuauac	auaagacgagcaaaaagcuugu	gagcuuuuggcccggguuauaccugaugcucacguauaagacgagcaaaaagcuugu	yes	C17429822	274	331	-
pal-can-140	15.3	11	5	12	aaaugguacccuagugacuaca	caagucacuagugguuccauuuag	caagucacuagugguuccauuuaguagauggcugugcauuguuucaaaaugguacccuagugacuaca	yes	scaffold141	8470	8538	-
pal-can-141	15.2	14	0	7	uguaacagcaacuccaugugg	ccaguggagaugcuguuacuuu	uguaacagcaacuccaugugggcuguguaccaacuuccaguggagaugcuguuacuuu	yes	scaffold65	7895810	7895868	-
pal-can-142	15.1	20	0	1	caaccuggaggacuccaugcugu	ccauggaucuccaggugggu	ccauggaucuccaggugggucacguuuugagauacaccaaccuggaggacuccaugcugu	yes	scaffold22	4337973	4338033	-
pal-can-143	14	18	0	2	gcaggaacuugugagucuccu	ggagacugaugaguucccgggaa	gcaggaacuugugagucuccuauugaaaaugaacaggagacugaugaguucccgggaa	yes	scaffold14	2707477	2707535	+
pal-can-144	13.7	16	0	2	uccagcaucagugauuuuguuga	aacaacauccuggugcugagu	aacaacauccuggugcugagugaugacacacgcaacuccagcaucagugauuuuguuga	yes	scaffold134	1301099	1301158	+
pal-can-145	12.8	13	0	3	uggcagugucuuagcugguugu	caaucagcaaguauacugcccuag	uggcagugucuuagcugguuguugugagcaauggugaaggaagcaaucagcaaguauacugcccuag	yes	scaffold125	6598143	6598210	+
pal-can-146	12.8	10	0	7	uuaucagaaucuccagggguac	ucccccaggugcgauucugau	uuaucagaaucuccagggguacuuauaauuugaaaaagucccccaggugcgauucugau	yes	scaffold1010	164824	164883	+
pal-can-147	11.4	11	0	2	aauggcgccacuaggguugugc	caacccuaggaaugugugccauu	caacccuaggaaugugugccauucacauagacuaaaauugaauggcgccacuaggguugugc	yes	scaffold107	144741	144803	+
pal-can-148	10.3	7	2	2	uugugcuugaucuaaccaugu	caugguucugucaagcaccgcg	uugugcuugaucuaaccaugugguggaacgauggaaacggaacaugguucugucaagcaccgcg	yes	scaffold40	14927696	14927760	-
pal-can-149	10.2	7	0	6	gcucugacuuuauugcacuacu	cagugcaauaguauugucaaagcau	gcucugacuuuauugcacuacuguacuuuacagcuagcagugcaauaguauugucaaagcau	yes	scaffold98	11796141	11796203	-
pal-can-150	9.7	7	0	5	uauguaauaugguccacgucu	augguugaccauaggacaugc	augguugaccauaggacaugcgcuaucucugugucguauguaauaugguccacgucu	yes	scaffold8	22070434	22070491	+
pal-can-151	9.3	7	0	2	uuauugcuuaagaauacgcgua	acggguauucuuggguggaua	acggguauucuuggguggauaauacggauuacguuguuauugcuuaagaauacgcgua	yes	scaffold106	3638641	3638699	-
pal-can-152	7.7	6	0	1	aaaucucugcaggcaaauguga	cacacuuaccuguagagauucu	aaaucucugcaggcaaaugugaugucacuaaagaaaucacacacuuaccuguagagauucu	yes	scaffold131	12667368	12667429	+
pal-can-153	7.4	2	0	3	caggucacgucucugcaguuac	ugccugcugggguggaaccuggu	caggucacgucucugcaguuacacagcucaugagugccugcugggguggaaccuggu	yes	scaffold8	21980162	21980219	+
pal-can-154	7.4	5	0	1	uagugcaauauugcuuauaggguuu	acccuaucgauauugucugcugu	acccuaucgauauugucugcuguguaaauagcucugaguagugcaauauugcuuauaggguuu	yes	scaffold98	11786589	11786652	-
pal-can-155	7.3	4	0	1	cauccccaguugucagccagugc	acuggaggcaggugggggugc	cauccccaguugucagccagugcguuggagcacuggaggcaggugggggugc	yes	scaffold43	435293	435345	+
pal-can-156	7	4	0	2	aacacaccugguuaaccucuuu	agagguuuucuggguuucuguuu	agagguuuucuggguuucuguuucuuuaaugaggaugaaacacaccugguuaaccucuuu	yes	scaffold8	22072221	22072281	+
pal-can-157	6.6	11	0	1	uaacaggcauuucugagguga	uucccaggaaugugccuguucac	uucccaggaaugugccuguucacuucuacuacauguuaacaggcauuucugagguga	yes	scaffold831	9744	9801	-
pal-can-158	6.5	2	0	2	aauuugcaccguucugaguaga	uuauucagaaaggagcagauu	uuauucagaaaggagcagauugcuuauacugcauguaauuugcaccguucugaguaga	yes	scaffold184	3681	3739	+
pal-can-159	6.4	3	0	1	uugcauagucacaaaagugauca	gucauuuuugugauguugcagcu	gucauuuuugugauguugcagcuaguaauaugagcccaguugcauagucacaaaagugauca	yes	scaffold320	664114	664176	+
pal-can-160	5.9	30	0	0	acagcaggcacagacaggcagu	ugccugucuacacuugcugugc	ugccugucuacacuugcugugcagaacauccgcucaccuguacagcaggcacagacaggcagu	yes	scaffold101	15172901	15172964	+
pal-can-161	5.8	37	0	0	uagcagcgggaacacuacu	uauuguuucugcugcccgg	uagcagcgggaacacuacugcagugggcgaucggugcucuggaguauuguuucugcugcccgg	yes	scaffold19	434431	434494	+
pal-can-162	5.7	17	0	11	ugauuguccaaacgcaauucu	agaguugagucuggacgucccg	ugauuguccaaacgcaauucucgagucucuggcuccggccgagaguugagucuggacgucccg	yes	scaffold202	4383853	4383916	-
pal-can-163	5.7	6270	0	0	uucaaguaauccaggauaggcu	ccuauucuugguuacuugcacg	uucaaguaauccaggauaggcugugcaggucccaaugggccuauucuugguuacuugcacg	yes	scaffold10	10494651	10494712	+
pal-can-164	5.6	14199	0	0	aaaagcuggguugagagggcga	gccuucucuucccgguucuucc	gccuucucuucccgguucuucccggagucgggaaaagcuggguugagagggcga	yes	scaffold160	4281173	4281227	-
pal-can-165	5.6	27	0	0	aggguugggcggaggcuuuccu	gagggccucccucaacccugu	gagggccucccucaacccuguugugcugguucagaggguugggcggaggcuuuccu	yes	scaffold45	37788469	37788525	-
pal-can-166	5.6	114	0	0	cagcagcacacugugguuugu	aaaccacacugugguguuagagcgag	cagcagcacacugugguuuguacggcacuguggccacguccaaaccacacugugguguuagagcgag	yes	scaffold398	3032508	3032575	-
pal-can-167	5.6	746	0	208	cuagacugaagcuccuugaggac	ucgaggagcucacagucuagu	ucgaggagcucacagucuaguaugucucauccccuacuagacugaagcuccuugaggac	yes	scaffold105	5895023	5895082	-
pal-can-168	5.6	134	0	0	gugcauuguaguugcauugca	caguguuuccacagugcauca	gugcauuguaguugcauugcauguucuggugguacccaugcaguguuuccacagugcauca	yes	scaffold157	2975146	2975207	-
pal-can-169	5.6	126	0	0	uagcagcacagaaauauuggca	ccaauauuggcugagcugcucca	uagcagcacagaaauauuggcacugggaagagagucugccaauauuggcugagcugcucca	yes	scaffold398	3032191	3032252	-
pal-can-170	5.6	209	0	12	ucucacacagaaaucgcacccgu	aggggugcuaucugugauuga	aggggugcuaucugugauugagggacauggcaaacggaauugucucacacagaaaucgcacccgu	yes	scaffold8	21347479	21347544	+
pal-can-171	5.6	1883	0	0	ucuuggaguaggucauugggu	uggauggccccuccaugucu	ucuuggaguaggucauuggguggauccguuauuucccucugugggccacuggauggccccuccaugucu	yes	scaffold8	21957109	21957178	+
pal-can-172	5.6	56	0	0	uugguccccuucaaccagcu	cuggucaaacggaaccaagu	cuggucaaacggaaccaaguccgucuuccugagagguuugguccccuucaaccagcu	yes	scaffold7	33908792	33908849	-
pal-can-173	5.5	15	0	0	augcaccugggcaaggauu	uccuugcuaucugggugcuagu	uccuugcuaucugggugcuagugcugucucaaugcaaugcaccugggcaaggauu	yes	scaffold365	329960	330015	+
pal-can-174	5.5	23	0	0	cggcucugggucuguggggagc	cccccucaguccaccagagcccgga	cccccucaguccaccagagcccggaugccucagaaauucggcucugggucuguggggagc	yes	scaffold25	36676186	36676246	+
pal-can-175	5.5	292	0	4	gcaaagcacacggccugcagaga	ucucugggccugugucuuaggcu	ucucugggccugugucuuaggcucugcaagaugaaccgagcaaagcacacggccugcagaga	yes	scaffold194	1498136	1498198	-
pal-can-176	5.5	32	0	0	uaacacugucugguaaagaugg	aucuuccaguacaguguugga	aucuuccaguacaguguuggauggucuaauugugaagcuccuaacacugucugguaaagaugg	yes	scaffold94	13553208	13553271	+
pal-can-177	5.5	96	0	0	uaauacugucugguaaugccgu	gucuuaccagacacgguuaga	gucuuaccagacacgguuagaccuggguccuucugucuaauacugucugguaaugccgu	yes	scaffold700	245888	245947	+
pal-can-178	5.5	10236	0	0	uacaguacugugauaacuga	aguuaucacagugcugaugcu	aguuaucacagugcugaugcuguccauucuaaagguacaguacugugauaacuga	yes	scaffold25	14854403	14854458	-
pal-can-179	5.5	38	0	4	uacucagaaggggccagguuac	ugccugagcccuucugaguau	uacucagaaggggccagguuacuuagagugaguguugccugagcccuucugaguau	yes	C15801178	39	95	-
pal-can-180	5.5	19	0	0	uagguaguuucauguuguuggga	ucggcaacaagaaacugccugag	uagguaguuucauguuguugggauugaguuuugaacucggcaacaagaaacugccugag	yes	scaffold220	798971	799030	-
pal-can-181	5.5	10534	0	0	ucagugcaugacagaacuugg	agguucugugauacacuccgacu	agguucugugauacacuccgacucgagcucuggagcagucagugcaugacagaacuugg	yes	scaffold98	3777420	3777479	-
pal-can-182	5.5	708	0	10	ucccugagacccuuuaaccugu	acaggugagguucuugggag	ucccugagacccuuuaaccugugaggacguccagggucacaggugagguucuugggag	yes	scaffold41	360076	360134	-
pal-can-183	5.5	71	0	0	uccuucauuccaccggagucu	auuucaguggagugaaguuca	uccuucauuccaccggagucugucucguacccaaccagauuucaguggagugaaguuca	yes	scaffold101	1472318	1472377	+
pal-can-184	5.5	250	0	0	uggaagaccggugauuuuguuguu	caacaagucccagucugccaca	uggaagaccggugauuuuguuguugucucucugugcucaacaacaagucccagucugccaca	yes	scaffold60	2538043	2538105	+
pal-can-185	5.5	19	0	0	uggucgaccaguuggaaaguaa	acuucaccugguccacuagc	uggucgaccaguuggaaaguaauuguuucuaauguacuucaccugguccacuagc	yes	scaffold8	22107880	22107935	+
pal-can-186	5.5	3008	0	0	uucaaguaauucaggauagguu	ccuguucuccauuacuuggcu	uucaaguaauucaggauagguugugugccauccagccuguucuccauuacuuggcu	yes	scaffold110	10700098	10700154	-
pal-can-187	5.5	81	0	0	uuuccggcuuagugggugugu	ugacccacccagccgggaaua	ugacccacccagccgggaauagugcaccguguuuguuuccggcuuagugggugugu	yes	scaffold52	4368418	4368474	+
pal-can-188	5.5	1763	0	0	uuuguucguucggcucgcguga	gcgacgagccccucgcacaaacc	gcgacgagccccucgcacaaaccggaccugagcguuuuguucguucggcucgcguga	yes	scaffold110	10251803	10251860	+
pal-can-189	5.5	4	0	1	uuuugcaauauguuccugaau	uugggaacauuuugcauccau	uuuugcaauauguuccugaauauguaauauaaguauauugggaacauuuugcauccau	yes	scaffold19	440369	440427	+
pal-can-190	5.4	358	0	0	agcuacaucuggcuacugggucu	gcucaguagccaguguagaucc	gcucaguagccaguguagauccugucuuuuguaaucaguagcuacaucuggcuacugggucu	yes	scaffold392	105974	106036	-
pal-can-191	5.4	138	0	96	agguuacccgagcaacuuugcau	gaauguugcucggugaaccccu	agguuacccgagcaacuuugcaucuggacgacgaauguugcucggugaaccccu	yes	scaffold8	22107743	22107797	+
pal-can-192	5.4	57	0	0	cccaauacacggucgaucucu	agguuguccguggugaguu	agguuguccguggugaguucgcauuguuuaaugaugcccaauacacggucgaucucu	yes	scaffold8	22098685	22098742	+
pal-can-193	5.4	2180	0	3	cccauaaaguagaaagcacu	aguguuuccuacuuuauggaug	cccauaaaguagaaagcacuacuaacagcacuggaggguguaguguuuccuacuuuauggaug	yes	scaffold98	11225671	11225734	-
pal-can-194	5.4	331	0	0	gugaggacucgggagguggag	ccaccuccucucuccucaggu	gugaggacucgggagguggagggugguguugccaggccguugucucagcucacuucuccccccaccuccucucuccucaggu	yes	scaffold88	2851154	2851236	+
pal-can-195	5.4	38	0	4	uacucagaaggggccagguuac	ugccugagcccuucugaguau	uacucagaaggggccagguuacuuagaaugaguguugccugagcccuucugaguau	yes	scaffold1099	6349	6405	-
pal-can-196	5.4	17	0	0	uuuggcacuagcacauuuuugcu	caaucaugugcagugccaauau	uuuggcacuagcacauuuuugcuugugucucuucgcucugagcaaucaugugcagugccaauau	yes	scaffold22	9530613	9530677	+
pal-can-197	5.3	46	0	17	aggcaagaugcuggcauagcu	ugcuaugccaacauauugccau	aggcaagaugcuggcauagcuguugaacugagaaccugcuaugccaacauauugccau	yes	scaffold222	4348171	4348229	+
pal-can-198	5.3	21	0	0	uaaagugcuuauagugcagguag	acugcauuaugagcacuuaaagu	uaaagugcuuauagugcagguaguguuuaguuaucuacugcauuaugagcacuuaaagu	yes	scaffold72	19601717	19601776	+
pal-can-199	5.3	87561	0	0	ugagguaguagguuguaugguu	cuguacaaccuucuagcuuucc	ugagguaguagguuguaugguuuagaguuacacccugggaguuaacuguacaaccuucuagcuuucc	yes	scaffold81	10578905	10578972	+
pal-can-200	5.2	531	0	0	aacauucauuguugucgguggguu	cccaccgagggaugaaugucac	aacauucauuguugucgguggguugugaagauggaggccagacccaccgagggaugaaugucac	yes	scaffold388	940397	940461	+
pal-can-201	5.2	39	0	0	uauggcacugguagaauucacu	ugaauuaccgaagggccauaaa	uauggcacugguagaauucacugugaacagucucggucagugaauuaccgaagggccauaaa	yes	scaffold22	9530388	9530450	+
pal-can-202	5.2	647	0	99	ucggauccgucugagcuuggcu	cugaagcucagagggcucuga	cugaagcucagagggcucugauucagaaagaucaucggauccgucugagcuuggcu	yes	scaffold8	21955620	21955676	+
pal-can-203	5.2	305452	0	0	ugagguaguagguuguauaguu	cuguacagccuccuagcuuucc	ugagguaguagguuguauaguuuagaauugcaucaagggagauaacuguacagccuccuagcuuucc	yes	scaffold479	1553648	1553715	-
pal-can-204	5.2	9	0	2	ugucagucucgucggucacagg	uguggucgacgggacgggcc	ugucagucucgucggucacagggaagaaaagccguguggucgacgggacgggcc	yes	scaffold195	6449283	6449337	-
pal-can-205	5.2	111	0	0	uuuggcaaugguagaacucgcacu	ugugcguccgccaccgccaccug	ugugcguccgccaccgccaccugccucccuccguuuuuggcaaugguagaacucgcacu	yes	scaffold22	9534755	9534814	+
pal-can-206	5.1	13	0	0	aauauaacacagauggccugu	agguugucugugaugaguucg	agguugucugugaugaguucgcuuuauuaaugacgaauauaacacagauggccugu	yes	scaffold8	22108342	22108398	+
pal-can-207	5.1	126	0	0	agcugguguugugaaucaggccg	gcuauuucacgacaccaggguu	agcugguguugugaaucaggccgacgggcagcgcauccucuuacccggcuauuucacgacaccaggguu	yes	scaffold123	7115880	7115949	+
pal-can-208	5.1	16	0	0	auauacaagggcaagcucucu	cgagguugcccuuuguauauuc	cgagguugcccuuuguauauucgguuuauuaacauagaauauacaagggcaagcucucu	yes	scaffold8	22088438	22088497	+
pal-can-209	5.1	4	0	3	gcuaccccgugugacuugccc	gcaggucaugccggguagucac	gcuaccccgugugacuugcccaguuaggaauuugggcaggucaugccggguagucac	yes	scaffold223	3112368	3112425	-
pal-can-210	5.1	24	0	0	ggggguguagcucagugguagag	caaggucccugguucaaucccugg	ggggguguagcucagugguagagcaugugcuucgcauguacaaggucccugguucaaucccugg	yes	scaffold157	4930704	4930768	-
pal-can-211	5.1	665	0	126	guccaguuuucccaggaaucccu	auuccuggaaauacuguucuu	guccaguuuucccaggaaucccuuagaugcuaagauggggauuccuggaaauacuguucuu	yes	scaffold40	1369495	1369556	+
pal-can-212	5.1	1735	0	30	uauugcacuugucccggccugu	guggggauuuguugcauuacuu	guggggauuuguugcauuacuuguauuauucauaaaguauugcacuugucccggccugu	yes	scaffold19	683074	683133	+
pal-can-213	5.1	31	0	0	ucaagagcaauaacgaaaaaug	uuuuucauuauugcuccugacc	ucaagagcaauaacgaaaaauguuugucauaaaccguuuuucauuauugcuccugacc	yes	scaffold22	9005534	9005592	-
pal-can-214	5.1	236	0	0	uggaagacuagugauuuuguuguu	caacaagucacagcuuccuca	uggaagacuagugauuuuguuguucugauguacaaugacaacaagucacagcuuccuca	yes	scaffold30	2893020	2893079	+
pal-can-215	5.1	1182	0	0	uggacggagaacugauaagggu	ccuuaucacuuuuccagccagc	ccuuaucacuuuuccagccagcuucgugaugcucaguguuggacggagaacugauaagggu	yes	scaffold60	6199802	6199863	-
pal-can-216	5.1	37	0	0	ugugcaaauccaugcaaaacuga	aguuuugcagguuugcauuucagc	aguuuugcagguuugcauuucagcguauauauguauauauggcugugcaaauccaugcaaaacuga	yes	scaffold19	682919	682985	+
pal-can-217	5.1	35	0	0	ugugcaaauccaugcaaaacuga	aguuuugcagguuugcauccagc	aguuuugcagguuugcauccagcugugugauauucugcugugcaaauccaugcaaaacuga	yes	scaffold72	19601852	19601913	+
pal-can-218	5	210	0	1	aacuguuugcagaggaaacuga	ucagucucaucugcaaagaagu	aacuguuugcagaggaaacugagacuuuauaacuacaucucagucucaucugcaaagaagu	yes	scaffold141	9521	9582	-
pal-can-219	5	91	0	0	agaucagaaggugauuguggcu	ccacagcacugccuggucaga	agaucagaaggugauuguggcuuuggguggauauuaaucagccacagcacugccuggucaga	yes	scaffold24	25593774	25593836	+
pal-can-220	5	15	0	0	aucucggugggaccucca	ugggucucagagaaaa	ugggucucagagaaaacuccccuucucucucuggggaagaucucggugggaccucca	yes	scaffold272	451639	451696	+
pal-can-221	5	202	0	0	uagcaccauuugaaaucaguguu	agcugguuucauauggugguuuaga	agcugguuucauauggugguuuagauuuaaauagugauugucuagcaccauuugaaaucaguguu	yes	scaffold22	8753632	8753697	+
pal-can-222	5	3	0	4	ucagaaacaccccagagucugc	gacucugggguauuucugaug	gacucugggguauuucugauguguaucuagaugucuguguaucagaaacaccccagagucugc	yes	scaffold164	8003474	8003537	+
pal-can-223	5	8	0	8	ucaguaacaaagauucauccuu	aaggagaaucuuugucacuuag	ucaguaacaaagauucauccuuguguccaucaagcaacaaggagaaucuuugucacuuag	yes	scaffold97	5391413	5391473	-
pal-can-224	5	144	0	0	ugagaacugaauuccauggguu	ccugugaaauucaguucuucag	ugagaacugaauuccauggguugugucagugucagaccugugaaauucaguucuucag	yes	scaffold40	9190020	9190078	+
pal-can-225	5	65	0	0	ugugacagauugauaacugaaa	ucggggaucaucaugucacgag	ucggggaucaucaugucacgagagaccauugugcacuugugacagauugauaacugaaa	yes	scaffold19	439300	439359	+
pal-can-226	4.9	98	0	0	aaacaaacauggugcacuucuu	gaaguugcccauguuauuuucg	gaaguugcccauguuauuuucgcuugauaugugacgaaacaaacauggugcacuucuu	yes	scaffold8	22078847	22078905	+
pal-can-227	4.9	25	0	0	aucucgguggaaccucca	gaaauccauggggaugg	gaaauccauggggauggucagugcaaacuguaucucgguggaaccucca	yes	scaffold164	2937529	2937578	+
pal-can-228	4.9	11	0	0	gcgacccauacuugguuuca	aaaucaagcaugggugaga	aaaucaagcaugggugagaccuggugcagaacaggaaggcgacccauacuugguuuca	yes	scaffold33	1712276	1712334	+
pal-can-229	4.9	55	0	0	uuauaaagcaaugagacugauu	uccgucucaguuacuuuauagcc	uuauaaagcaaugagacugauugucauguguugugugugggauccgucucaguuacuuuauagcc	yes	scaffold78	16120137	16120202	+
pal-can-230	4.8	17120	0	0	agcagcauuguacagggcuauga	ucggcuucuuuacagugcugccuug	ucggcuucuuuacagugcugccuuguugcauauggaucaagcagcauuguacagggcuauga	yes	scaffold40	14797434	14797496	-
pal-can-231	4.8	44	0	0	gagagaucagaggugcagagu	ccugugccuuuuaccucuuuaa	gagagaucagaggugcagagugcguuaauguuaaugaagccugugccuuuuaccucuuuaa	yes	scaffold251	733019	733080	-
pal-can-232	4.8	96	0	1	ggggauguagcucagugguagag	gguucgauccccggcaucu	ggggauguagcucagugguagagcgcaugcuuugcauguaugaggccccggguucgauccccggcaucu	yes	scaffold213	3069580	3069649	+
pal-can-233	4.8	1034	0	12	uagcaccauuugaaaucgguua	ugaccgauuucuccugguguuc	ugaccgauuucuccugguguucagagucuguuuuugucuagcaccauuugaaaucgguua	yes	scaffold101	126677	126737	-
pal-can-234	4.8	20	0	0	uuuugcgauguguuccuaauau	auugggaacauuuugcauucau	uuuugcgauguguuccuaauauguaauauaaauguauugggaacauuuugcauucau	yes	scaffold19	440068	440125	+
pal-can-235	4.7	9502	0	0	agcagcauuguacagggcuau	agcuucuuuacaguguugccuug	agcuucuuuacaguguugccuuguggcauggaguucaagcagcauuguacagggcuau	yes	scaffold88	16684543	16684601	+
pal-can-236	4.7	205	0	3	uagcaccauuugaaaucaguguu	cugguuucacaugguggcuuaga	cugguuucacaugguggcuuagauuuuuccaucuuuguaucuagcaccauuugaaaucaguguu	yes	scaffold101	127220	127284	-
pal-can-237	4.6	24	0	0	aaaagugcuuacagugcagguag	acugcaaugcaagcacuucuuac	aaaagugcuuacagugcagguagcuuuuugagaucuacugcaaugcaagcacuucuuac	yes	scaffold19	682421	682480	+
pal-can-238	4.6	17289	0	0	agcagcauuguacagggcuauga	agcuucuuuacagugcugccuu	agcuucuuuacagugcugccuuguagcauucaggucaagcagcauuguacagggcuauga	yes	scaffold45	15894108	15894168	-
pal-can-239	4.6	223	0	0	aucguagaggaaaauccacgu	guagauuuuccuucuaugauua	guagauuuuccuucuaugauuacgugguugaugguugaucguagaggaaaauccacgu	yes	scaffold8	22084388	22084446	+
pal-can-240	4.6	20	0	0	uuuugcgauguguuccuaauau	auugggagcauuuugcaugcau	uuuugcgauguguuccuaauaugcuauauaaauauauugggagcauuuugcaugcau	yes	scaffold19	440200	440257	+
pal-can-241	4.5	1	0	1	auucugcauuuuuagcaaguu	ucuuguuaaaaggcagauucu	ucuuguuaaaaggcagauucugauucagggaccaagauucugcauuuuuagcaaguu	yes	scaffold8	22091066	22091123	+
pal-can-242	4.5	40	0	0	caggcuaggggacaugacuggau	ucagggcagcuucccuguucugcu	ucagggcagcuucccuguucugcuaauuaaacuuugggacacugaagcacaggcuaggggacaugacuggau	yes	scaffold1998	12545	12617	+
pal-can-243	4.5	125	0	0	gguugaucagagaacauacauu	uguaugucaacugauccacagu	gguugaucagagaacauacauuuuaucaaugauguaugucaacugauccacagu	yes	scaffold8	22093968	22094022	+
pal-can-244	4.5	10597	0	0	uacaguacugugauaacuga	gguuaucaugguaccgaugcu	gguuaucaugguaccgaugcuguauaucugaaagguacaguacugugauaacuga	yes	scaffold95	12552176	12552231	-
pal-can-245	4.5	10	0	0	uugcagcugccgggagugauuu	gucacucuaggcaccgcagca	gucacucuaggcaccgcagcacugugcuggggauguugcagcugccgggagugauuu	yes	scaffold61	15008854	15008911	-
pal-can-246	4.4	88	0	0	aaacauucgcggugcacuucuu	gaaguugcccgugucuuuuucg	gaaguugcccgugucuuuuucgcuuuauuugugacgaaacauucgcggugcacuucuu	yes	scaffold8	22077011	22077069	+
pal-can-247	4.3	10	0	0	aggggcagcaugguguagcag	uuuaccaucauucugcccuguc	uuuaccaucauucugcccugucucuccaacuaggggcagcaugguguagcag	yes	scaffold39	5077175	5077227	+
pal-can-248	4.3	10	0	1	uaaggugcaucuagugcagaua	uacugcccuaagugcuccuucu	uaaggugcaucuagugcagauagugaaguagauuagcaucuacugcccuaagugcuccuucu	no	scaffold72	19601408	19601470	+
pal-can-249	4.3	50	0	0	uagguaguuucuuguuguuggg	caacgacauuaaaccacccgac	uagguaguuucuuguuguugggccucaauuucugaacacaacgacauuaaaccacccgac	yes	scaffold98	4286447	4286507	-
pal-can-250	4.2	331	0	0	uuaauaucggacaaccauugu	aauggcuguccguaguaugguc	aauggcuguccguaguauggucucuauauuuacagugauuaauaucggacaaccauugu	yes	scaffold8	22090283	22090342	+
pal-can-251	4.1	3	0	3	ugaccugcgccauucugaguau	uacucagaaggggccagguug	uacucagaaggggccagguugcuuagacugcacgugaccugcgccauucugaguau	yes	scaffold184	1563	1619	+
pal-can-252	4	33	0	0	aacauagaggaaauucuacau	guggauauuccuucuauguuua	guggauauuccuucuauguuuauguuguuuaugguuaaacauagaggaaauucuacau	yes	scaffold8	22084045	22084103	+
pal-can-253	3.9	5	0	1	ccacggauguucgagcaugugcu	uaaaaugcucugacuccuguggug	uaaaaugcucugacuccugugguggccgcuaaugcaccacggauguucgagcaugugcu	yes	scaffold141	246287	246346	-
pal-can-254	3.8	267	0	0	cagaagaguagauugauuggu	cagucaccccucuacuccacugac	cagaagaguagauugauuggucaaaagucaacccuccuccagucaccccucuacuccacugac	yes	scaffold202	3781060	3781123	-
pal-can-255	3.7	14	0	0	aucauagaggaaaauccaugu	guggauauuccuucuauguuua	guggauauuccuucuauguuuacgugauucauagauaaucauagaggaaaauccaugu	yes	scaffold8	22084768	22084826	+
pal-can-256	3.3	3	0	2	uauuuaggaaggcacuauucau	ugaagugcaucuuccugaauaga	uauuuaggaaggcacuauucauaauuauuauauuaugaagugcaucuuccugaauaga	yes	scaffold275	1608463	1608521	+
pal-can-257	2.9	69	0	0	agagguaaaaauuugauuuga	aaaucauuuuuuacucccca	agagguaaaaauuugauuugacuaguuaaauacaucuagcaaaucauuuuuuacucccca	yes	scaffold280	218728	218788	+
pal-can-258	2.9	8	0	0	augcugacauauuuacuagagg	ucuaguaagaguggcaguugaa	augcugacauauuuacuagaggguaaaguuaauaaccuucuaguaagaguggcaguugaa	yes	scaffold86	17725315	17725375	+
pal-can-259	2.7	7	0	0	acacaggaugguaggcagauagc	gcccugccuccuaccugugcua	acacaggaugguaggcagauagcugaccucccacccagggcccugccuccuaccugugcua	yes	scaffold474	72759	72820	+
pal-can-260	2.7	7	0	0	uugugcuugaucuaaccaugu	augguuccgucaagcaccaug	uugugcuugaucuaaccaugugguugccagguaugaggaaaacaugguuccgucaagcaccaug	yes	scaffold5	22064523	22064587	-
pal-can-261	2.6	2	0	1	uacuuagaaaggugcagauugcu	aauuugugccuuucugagu	uacuuagaaaggugcagauugcuuaaacuaaguguaauuugugccuuucugagu	yes	scaffold1099	8453	8507	-
pal-can-262	2.6	5	0	1	uauggcuuuuuauuccuaugu	auauagggauuggagccauggcgc	uauggcuuuuuauuccuaugugauucuacugcucacucauauagggauuggagccauggcgc	yes	scaffold75	25581964	25582026	+
pal-can-263	2.5	43	0	0	aggaauguaaagaagcaugu	gugcuuuuuuuucuucuuuu	aggaauguaaagaagcauguaagcaaacugauuuucauuauuuguugaaguaaaacaguuugccuuuuccucgugcuuuuuuuucuucuuuu	yes	scaffold433	1913640	1913732	-
pal-can-264	2.5	5	0	1	augguugaccagagagcacacg	uuugugaccugguccacuaacc	augguugaccagagagcacacgcuuuauucgugccguuugugaccugguccacuaacc	no	scaffold8	22071453	22071511	+
pal-can-265	2.5	5	0	0	uggagcucuguagauggcgcugg	agagccaucuacagagcucuaag	agagccaucuacagagcucuaagaaacagggcuuggagcucuguagauggcgcugg	yes	scaffold75	2478262	2478318	+
pal-can-266	2.4	6	0	0	acugggaagaggagcugaggugc	uccucacgucuucucucccuucc	acugggaagaggagcugaggugcugugaagaaagcuccucacgucuucucucccuucc	yes	scaffold400	535328	535386	+
pal-can-267	2.4	5	0	0	cacagcaaguguagacaggcag	gccugucugugccugcuguaca	gccugucugugccugcuguacaggugagcggauguucugcacagcaaguguagacaggcag	yes	scaffold101	15172899	15172960	-
pal-can-268	2.4	7	0	0	uauaagacgaacaaaagguuu	gcuuuuugcucgcguuauguu	gcuuuuugcucgcguuauguuucucauccgaauauaagacgaacaaaagguuu	yes	scaffold335	678043	678096	+
pal-can-269	2.3	6	0	0	uggaaacaguggggccucuuuu	aagagaccaacuguuuccucg	uggaaacaguggggccucuuuugugggggaaaaugaauuaaaagagaccaacuguuuccucg	yes	scaffold146	21924589	21924651	+
pal-can-270	2.2	5	0	0	accaggaggcugaggcccuuca	aggggucuuagccucuacccag	aggggucuuagccucuacccaggccucugucaugaccaggaggcugaggcccuuca	yes	scaffold8	21947487	21947543	+
pal-can-271	2.1	69	0	0	acaucaagacuaggcauacacug	guguaugcuagucuugacaucu	acaucaagacuaggcauacacugcucaucacuccagcaguguaugcuagucuugacaucu	yes	scaffold101	8105415	8105475	-
pal-can-272	2.1	15	0	0	cacgggcugcagcgccgacgc	cucaggcucucagcccgagcc	cucaggcucucagcccgagccguguucuucagacgggcacgggcugcagcgccgacgc	yes	scaffold65	7838331	7838389	-
pal-can-273	2	5	0	0	gagggcgggcggggccggg	cgccgccaccucccuccc	gagggcgggcggggccgggggcuccucccugcccgccgccgccaccucccuccc	yes	scaffold88	2907039	2907093	-
pal-can-274	1.9	75	0	0	aagcaggauuuagacuacaauau	guugucguucccccugcucaa	aagcaggauuuagacuacaauauagcuguuaagugcuguguugucguucccccugcucaa	yes	scaffold88	4819905	4819965	+
pal-can-275	1.9	25	0	0	ugacggcaacugcagaagauaa	gucuucugcaguggcugccggccug	gucuucugcaguggcugccggccugaggaugacggcaacugcagaagauaa	yes	scaffold34	6545218	6545269	+
pal-can-276	1.8	162	0	0	aagggguucugccgucgguc	ugggcgcagaaucccgacu	aagggguucugccgucggucccacugcaaaguucgcagagugggaggugggcgcagaaucccgacu	yes	scaffold8	22106842	22106908	+
pal-can-277	1.8	5	0	0	aaucauacaugguugaccuuuuu	agaggucucccaugaugcguuca	agaggucucccaugaugcguucacuuuguuuuuugaugaaucauacaugguugaccuuuuu	yes	scaffold8	22102337	22102398	+
pal-can-278	1.8	12	0	0	aucucgcuggggccucca	uaggucuuagggaaaacu	uaggucuuagggaaaacuucccuccucccucuggggaguaucucgcuggggccucca	yes	scaffold38	1240027	1240084	+
pal-can-279	1.8	25	0	0	ugacggcaacugcagaagauaa	aucaucugcaguggccgccggc	ugacggcaacugcagaagauaagcuugucuucgauggcuuaucaucugcaguggccgccggc	yes	scaffold34	6545247	6545309	+
pal-can-280	1.7	25	0	0	ucaagucccuguucgggcgcca	guaccugaaugggggagcaggg	ucaagucccuguucgggcgccacuugucggaaaccagccgaccaagucaaaccagguaccugaaugggggagcaggg	yes	scaffold22	20531676	20531753	-
pal-can-281	1.7	1369	0	0	uccuguacugagcugccccgag	cggggcagcugagcauggggca	uccuguacugagcugccccgaggcucuucacugugcccagcucggggcagcugagcauggggca	no	scaffold24	1990200	1990264	+
pal-can-282	1.6	667	0	0	agagguguagggcaugggaa	ccgcacccgcauccucggg	agagguguagggcaugggaaaagggggcgacgagguucgccucccgccgcacccgcauccucggg	no	scaffold74	213415	213480	+
pal-can-283	1.6	48	0	0	guagucguggccgagugg	gcgcagguucgaauccugccg	guagucguggccgagugguuaaggcgauggacuagaaauccauuggggucuccccgcgcagguucgaauccugccg	yes	scaffold49	357004	357080	-
pal-can-284	1.6	89	0	0	ucccuguccuccaggagcuca	agcuccucggggccagagccc	ucccuguccuccaggagcucacuugugucugccgugagcuccucggggccagagccc	no	scaffold56	728038	728095	-
pal-can-285	1.5	4	0	0	aggagauggagcuuccgca	uggaggcuucagccggg	uggaggcuucagccgggaccuccgaggagauggagcuuccgca	yes	scaffold190	83758	83801	+
pal-can-286	1.5	5	0	0	aucaacagacauuaauugggcg	cucauuaaauguuuguugaauga	cucauuaaauguuuguugaaugaaaaaaugaaucaucaacagacauuaauugggcg	yes	scaffold587	199419	199475	-
pal-can-287	1.5	3	0	0	caccgggcuggcggaguaggca	cccgcucugccagccuggugag	caccgggcuggcggaguaggcacuucggcccuugugcccgcucugccagccuggugag	yes	scaffold115	4588495	4588553	+
pal-can-288	1.5	4	0	1	ucaccaugucgcaggaccgugucgc	uaugagcuccuggacaccauuggca	ucaccaugucgcaggaccgugucgccaucucggguaaccagaagucccguauuggccacuaugagcuccuggacaccauuggca	yes	scaffold87	14770954	14771038	+
pal-can-289	1.5	443	0	0	ucuuugguuaucuagcuguauga	cagcggcgguggcgaaggga	cagcggcgguggcgaagggaggcccguuucucucuuugguuaucuagcuguauga	no	scaffold60	2942526	2942581	+
pal-can-290	1.5	23	0	0	ugggggagagaacagguagaca	acaccuauucucuccccagugau	ugggggagagaacagguagacagcauccucagcguccccagagaagcugacaccuauucucuccccagugau	no	scaffold196	1329989	1330061	+
pal-can-291	1.4	3	0	0	acugaugugauuguauagggcu	cccuauacaaucacaucaguua	acugaugugauuguauagggcucacaucucacugagcccuauacaaucacaucaguua	yes	scaffold131	2252953	2253011	+
pal-can-292	1.4	3	0	0	acugaugugauuguauagggcu	cccuauacaaucacaucaguua	acugaugugauuguauagggcucagugagaugugagcccuauacaaucacaucaguua	yes	scaffold131	2252950	2253008	-
pal-can-293	1.4	46	0	0	aucaugaugggcuccucggugu	ugcggugagccugucaucguuc	ugcggugagccugucaucguucagagaggccagguccuccuuguccagaaggaucaugaugggcuccucggugu	no	scaffold8	21954516	21954590	+
pal-can-294	1.4	3	0	0	gugcauugcuguugcauugc	agugccucggcagugcagccc	gugcauugcuguugcauugcaugugugugaggcgggugcagugccucggcagugcagccc	yes	scaffold52	5159648	5159708	+
pal-can-295	1.4	1369	0	0	uccuguacugagcugccccgag	cagcggccagcucugaccucguc	cagcggccagcucugaccucguccucccugagggauccuguacugagcugccccgag	no	scaffold24	1990365	1990422	+
pal-can-296	1.4	1369	0	0	uccuguacugagcugccccgag	cagcggccagcucugaccucguc	cagcggccagcucugaccucguccucccugagggauccuguacugagcugccccgag	no	scaffold24	1990165	1990222	+
pal-can-297	1.4	111	0	0	uuuggcaaugguagaacucgcacu	ugguucuagacuugccaacua	uuuggcaaugguagaacucgcacuggugagguaaugggaccggugguucuagacuugccaacua	no	scaffold22	9534790	9534854	+
pal-can-298	1.3	3	0	0	aaggggcuucugugggauggag	ccuccagcgcgagccccugca	aaggggcuucugugggauggagcugaauggaggcgaggccgcaggccacccugugcuccuccagcgcgagccccugca	yes	scaffold6	138843	138921	+
pal-can-299	1.3	5	0	0	auugggacugagacacggcc	cugugcgccguccuacauauca	cugugcgccguccuacauaucacacagauugggacugagacacggcc	yes	scaffold75	17178179	17178226	-
pal-can-300	1.3	17	0	0	cugcccuggcccgagggaccgacu	gcggccccacgcaccaggguaagag	gcggccccacgcaccaggguaagagagagucucacuuccugcccuggcccgagggaccgacu	no	scaffold78	7230874	7230936	+
pal-can-301	1.3	250	0	0	uggaagaccggugauuuuguuguu	ggagaagguggccuuggcagu	ggagaagguggccuuggcagugggggcagccggcguggaucuggguggccugccccgucuggaagaccggugauuuuguuguu	no	scaffold60	2537984	2538067	+
pal-can-302	1.3	9	0	0	ugguagacuggaacaagaagcuga	aguuccuguuaugguccuccacc	ugguagacuggaacaagaagcugaacuuaaguuccuguuaugguccuccacc	yes	scaffold8	12758316	12758368	-
pal-can-303	1.2	14	0	0	aauuugggccuuucugaguaga	cacuuagaaagguucagaucac	cacuuagaaagguucagaucacuuagacuauguguaauuugggccuuucugaguaga	yes	scaffold1099	13005	13062	-
pal-can-304	1.2	3	0	0	ccugggaauuguagucgaggc	cuggacuacaacucccagcag	ccugggaauuguagucgaggcgggggggcuucacggcggcuggacuacaacucccagcag	yes	scaffold44	6757027	6757087	+
pal-can-305	1.2	107	0	0	uacaagaauugcguuuggaca	uccagccacaauucucgguug	uccagccacaauucucgguuggccgcagacucguacaagaauugcguuuggaca	no	scaffold67	4227884	4227938	+
pal-can-306	1.2	306	0	15	ucgaccggaccucgaccggcu	acucggcguggcgucggucgu	ucgaccggaccucgaccggcucgucuguguugccaaucgacucggcguggcgucggucgu	no	scaffold177	12012512	12012572	+
pal-can-307	1	15	0	0	agccuugugacugacgaucggaca	uccccucgcgggugacgcuua	uccccucgcgggugacgcuuagccguagcggacucagccuugugacugacgaucggaca	no	scaffold143	3046033	3046092	+
pal-can-308	1	2	0	0	auacacucaucggaaugcccuau	ggggcauuccgaugaguguauuu	ggggcauuccgaugaguguauuuugauaauaaggaaaaccuauuaucaaaauacacucaucggaaugcccuau	yes	scaffold59	1632593	1632666	+
pal-can-309	1	10	0	1	cgcauccccuagggcauuggug	acugccccaggugcugcuggg	cgcauccccuagggcauugguguaaagcuggagacccacugccccaggugcugcuggg	no	scaffold398	3184346	3184404	-
pal-can-310	1	2	0	0	ucugggcuauggcaaugcugug	cagcauggccauagcccagaug	ucugggcuauggcaaugcugugucaggugcacagcauggccauagcccagaug	yes	scaffold98	20429813	20429866	+
pal-can-311	1	13	0	0	uggcagugucuuagcugguugu	ggccagcugugaguguuucu	ggccagcugugaguguuucuuuggcagugucuuagcugguugu	no	scaffold125	6598122	6598165	+
pal-can-312	1	3	0	0	uugcauagucacaaaagugauca	gucauuuuugugaucugcagcu	gucauuuuugugaucugcagcuaguauucucacuccaguugcauagucacaaaagugauca	yes	scaffold110	10007245	10007306	+
pal-can-313	0.9	14	0	0	acagggaccugaagccgga	cggcccucauucucccugcag	cggcccucauucucccugcaggcaucgcccacagggaccugaagccgga	no	scaffold30	1076433	1076482	-
pal-can-314	0.9	443	0	0	ucuuugguuaucuagcuguauga	aggcggcggcggccaggagg	aggcggcggcggccaggaggcgggguugguuguuaucuuugguuaucuagcuguauga	no	scaffold49	1222805	1222863	+
pal-can-315	0.9	29	0	0	uggagugugacaauggaaa	uugguuaacacagacucggga	uggagugugacaauggaaacgcgagcuuugguuaacacagacucggga	no	scaffold123	3117197	3117245	-
pal-can-316	0.9	10	0	0	uucgcaagaaggugucauucau	gaauggcgccuuuuagcgaaga	uucgcaagaaggugucauucauguacacuaaaauaugaauggcgccuuuuagcgaaga	yes	scaffold275	1639365	1639423	+
pal-can-317	0.8	126	0	0	agcugguguugugaaucaggccg	gaggaggaaggcagccgaguucu	gaggaggaaggcagccgaguucugguauuguugcugcagcugguguugugaaucaggccg	no	scaffold123	7115843	7115903	+
pal-can-318	0.8	2	0	0	cagugcaaugauauugucaaagcau	gcucugacgagguugcacuacu	gcucugacgagguugcacuacuuugcucuaagaagcagugcaaugauauugucaaagcau	yes	scaffold113	7277378	7277438	+
pal-can-319	0.7	2	0	0	uucccuuugucauccuuugccu	gcagggacagcaaaggggugc	uucccuuugucauccuuugccuagggcucugaguggggcagggacagcaaaggggugc	yes	scaffold102	1648093	1648151	+
pal-can-320	0.5	2	0	0	gugguuuacaaaguaauuca	gauuucuuugugaaucacca	gauuucuuugugaaucaccauaucuaagcuaaugugguggugguuuacaaaguaauuca	yes	scaffold14	2731429	2731488	+
pal-can-321	0.3	9	0	0	cuaaaucauaggauuguuguga	auggcaauccugugauauagaa	auggcaauccugugauauagaauugacaauauuuucuaaaucauaggauuguuguga	yes	scaffold309	1126773	1126830	+
pal-can-322	0.3	1	0	0	ugucugcccgcaugccugccucu	aggcaggggcugggccugcagc	ugucugcccgcaugccugccucuuuguugcucugaaggaggcaggggcugggccugcagc	yes	scaffold155	1005690	1005750	+
pal-can-323	0.2	75	0	0	acagaugaugaacuuauugacgg	gucacguucugauuuggcu	acagaugaugaacuuauugacgggcggacagaggcugugcugcugauugucacguucugauuuggcu	no	scaffold157	4845683	4845750	+
pal-can-324	0.2	2480	0	0	augaccuaugaaucgacagaca	ucuguggucucucccugucaucu	ucuguggucucucccugucaucuguguauggagcuaagucgugaacuaaugaauggugcacaggaaaaugaccuaugaaucgacagaca	no	scaffold65	7895198	7895287	-
pal-can-325	0.2	2	0	0	cucccacaugcaggguuugca	caucccuugcaugguggaggg	caucccuugcaugguggagggugcacuugcugaaaaccccucccacaugcaggguuugca	yes	scaffold365	313435	313495	+
pal-can-326	0.1	1	0	0	aguggggcuucgacccuaac	uagggcccuggcuccaucuc	uagggcccuggcuccaucuccuuuaggaaaaccuucuguggggaguggggcuucgacccuaac	yes	scaffold155	18636683	18636746	+
pal-can-327	0	3	0	0	aauguggaaguggucugaggcau	gccaagaacacuaccauauaug	aauguggaaguggucugaggcauauagaguauaugccaagaacacuaccauauaug	yes	scaffold214	440695	440751	-
pal-can-328	0	64	0	0	acuggacuaggagucagaaa	ucugaaggucuugccaguga	ucugaaggucuugccagugagcuucaaugacugauucaucaagagggcgggcacuggacuaggagucagaaa	no	scaffold71	193986	194058	+
pal-can-329	0	58	0	0	acuggacuaggagucagaaa	ccuggcagucuuagucuuguga	ccuggcagucuuagucuugugaagagagcacuggacuaggagucagaaa	no	scaffold101	1756664	1756713	-
pal-can-330	0	3	0	0	uagauucuccuucuaugaguac	aaucauagaggaaaauccacg	uagauucuccuucuaugaguacauuauuuaugauuaaucauagaggaaaauccacg	yes	scaffold8	22085130	22085186	+
pal-can-331	0	1	0	0	uauugcacauuacuaaguugc	aauuuagugugugugauauu	uauugcacauuacuaaguugcauguugucacggccucagugcaauuuagugugugugauauu	yes	scaffold111	4173380	4173442	-
pal-can-332	0	9	0	0	ugauuggcaccucuuagaguga	acuucaagaugugccauucaug	acuucaagaugugccauucauguagcuaaaauuaugauuggcaccucuuagaguga	yes	scaffold275	1627757	1627813	+
pal-can-333	-0.1	1	0	0	aggagggaggagaugggccaag	acgcccuucccccccuucuuc	aggagggaggagaugggccaaguucccucugccuggaacgcccuucccccccuucuuc	yes	scaffold157	785333	785391	+
pal-can-334	-0.1	10	0	0	auggaugguguuuggagccccagga	cuagggagaagacccauccccug	auggaugguguuuggagccccaggacugaacaagcucaccuagggagaagacccauccccug	no	scaffold191	1115116	1115178	+
pal-can-335	-0.1	1	0	0	ucuggcugcuauggcccccuc	aggugccauucugagggccaggagu	aggugccauucugagggccaggaguuugauuauguaucacucuggcugcuauggcccccuc	yes	scaffold88	11070055	11070116	+
pal-can-336	-0.2	2	0	0	aauauuauacagucaaccucu	agguugccugugagguguuca	agguugccugugagguguucacuuucuauaugaugaauauuauacagucaaccucu	yes	scaffold8	22109090	22109146	+
pal-can-337	-0.2	61	0	0	acuggacuuggaggcagaaa	ucugaccuucagcagagg	acuggacuuggaggcagaaagggagccagcugacugagagaucugaccuucagcagagg	no	scaffold248	572444	572503	+
pal-can-338	-0.2	2	0	0	uacguagauauauauguauuuu	cauauauauauauguacguaug	cauauauauauauguacguauguguauaugaauguauacguagauauauauguauuuu	yes	scaffold280	1443846	1443904	-
pal-can-339	-0.2	8	0	0	ucgugucuuguguugcagccgg	ggcuacaacacgggacccggg	ggcuacaacacgggacccgggcgcugcuccgaccccucgugucuuguguugcagccgg	no	scaffold146	14149927	14149985	+
pal-can-340	-0.2	611	0	0	ugagguaguaaguuguauuguu	aaauggccucuugccugcugcc	aaauggccucuugccugcugcccuugccagaggauuuugcucaugccagggugagguaguaaguuguauuguu	no	scaffold159	772494	772567	+
pal-can-341	-0.2	155	0	0	uggcaguguauuguuagcuggu	uuguuaaugaagugcauugguuac	uuguuaaugaagugcauugguuaccuguaugugauggguuggcaguguauuguuagcuggu	no	scaffold73	5389955	5390016	-
pal-can-342	-0.2	1	0	0	uuuccucucugccccauagggu	ucuagggaagagaagguuggg	uuuccucucugccccauaggguguagcucuaacuacccucuagggaagagaagguuggg	yes	scaffold76	19891401	19891460	-
pal-can-343	-0.4	1	0	0	aaucauacagggacauccaguu	gugguuaucccugcuguguucg	gugguuaucccugcuguguucgcuguauuuaugacgaaucauacagggacauccaguu	yes	scaffold8	22094380	22094438	+
pal-can-344	-0.4	1	0	0	acucaaaaaauggcggcacuu	gugcccccacaguuugaguuc	acucaaaaaauggcggcacuuucguagucagaaaagaaagugcccccacaguuugaguuc	yes	scaffold432	293377	293437	+
pal-can-345	-0.4	5	0	0	ugacuugagggcaaagacuggg	cagucuuugcccucaagucauu	cagucuuugcccucaagucauucaccaggguggaugacuugagggcaaagacuggg	yes	scaffold45	28308519	28308575	+
pal-can-346	-0.5	7	2	0	acguuggcucugguggugaug	gcgcugccccaugaacagucucc	gcgcugccccaugaacagucuccaccaccuccccugcaaacguccagugaugcagagguaauggacguuggcucugguggugaug	no	scaffold135	4872164	4872249	-
pal-can-347	-0.5	8	0	0	agaacggccucauccaggaguug	cuuccuggaggaggguuucg	cuuccuggaggaggguuucggccguaacaaguaggaggggggugagaacggccucauccaggaguug	no	scaffold8	21946906	21946973	+
pal-can-348	-0.5	9	0	0	ggcucuagucuggcauugua	uagggcugggaacucuggagcugg	ggcucuagucuggcauuguauugaggacuaaaagugcacccuuauagggcugggaacucuggagcugg	no	scaffold86	25758345	25758413	-
pal-can-349	-0.5	5	0	0	ugacuugagggcaaagacuggg	cagucuuugcccucaagucauc	cagucuuugcccucaagucauccacccuggugaaugacuugagggcaaagacuggg	yes	scaffold45	28308516	28308572	-
pal-can-350	-0.5	1	0	0	ugauauguuugauauuggguuguu	caacuaaaugucaaacauauucuu	ugauauguuugauauuggguuguugaauuaggaaccaacuaaaugucaaacauauucuu	yes	scaffold49	2464053	2464112	+
pal-can-351	-0.6	1	0	0	aacacaccuauucaaggauucaa	aaauccuuggaaccuaggugugagug	aaauccuuggaaccuaggugugagugcuguuuuagugcaacacaccuauucaaggauucaa	yes	scaffold365	316356	316417	+
pal-can-352	-0.6	179	0	0	acuggacuuggagucaga	ugccucuucccccagaga	ugccucuucccccagagacgcagcacaaagagcacuggacuuggagucaga	no	scaffold177	4560690	4560741	+
pal-can-353	-0.6	6	0	0	gaaucuugcagaaucugaucau	gaucagauucugcaagauucca	gaucagauucugcaagauuccaagggaccugcauacuuggaaucuugcagaaucugaucau	yes	scaffold98	19927761	19927822	+
pal-can-354	-0.6	7	0	0	ugggucuggagcgcgguu	acgucuccgguccccggc	ugggucuggagcgcgguucacgucuccgguccccggc	yes	scaffold223	511852	511889	-
pal-can-355	-0.7	6	0	0	gaaucuugcagaaucugaucau	gaucagauucugcaagauucca	gaucagauucugcaagauuccaaguaugcaggucccuuggaaucuugcagaaucugaucau	yes	scaffold98	19927758	19927819	-
pal-can-356	-0.7	26	0	0	ucccuguccuccaggagcu	ugggggagacaggcaaa	ucccuguccuccaggagcuuccuuucuagugggggagacaggcaaa	no	scaffold42	12818281	12818327	+
pal-can-357	-0.8	17	0	0	ccuugauguuggaucaggac	ucauaucaacaauaggguc	ucauaucaacaauagggucuaugaccuugauguuggaucaggac	yes	scaffold395	182132	182176	+
pal-can-358	-1	1	0	0	ugaguaccgccaugucuguuggg	caccaggcauuguggucuuugc	ugaguaccgccaugucuguugggcaucaacaaucuuccaccaggcauuguggucuuugc	yes	scaffold116	2509223	2509282	+
pal-can-359	-1.1	8	0	0	aaggggcuaguguggaagagc	ucgggggccauacuacguagccugga	ucgggggccauacuacguagccuggagcaggugagggcaaggagagccagggcgaaggggcuaguguggaagagc	no	scaffold44	5553770	5553845	-
pal-can-360	-1.1	339	0	0	aagguagauagaacaggucuug	ugacucugcuuuuagccuccuaaa	ugacucugcuuuuagccuccuaaaugaaaagguagauagaacaggucuug	no	scaffold60	4445000	4445050	+
pal-can-361	-1.1	719	0	0	ugagguaguagauuguguga	gccugcuuuuugcuccacucaaa	gccugcuuuuugcuccacucaaagcaaucgaaacaaaaucagguuuaccgugaaauugagguaguagauuguguga	no	scaffold59	2532515	2532591	-
pal-can-362	-1.2	13	0	0	gaaaggacaagagagaca	uuuccuguuuucau	gaaaggacaagagagacaaguuuccuguuuucau	no	scaffold98	3939291	3939325	-
pal-can-363	-1.2	9	0	0	ucgaggaccucacagucuaga	gggagugggagguagcugggcu	gggagugggagguagcugggcugggugucgaggaccucacagucuaga	no	scaffold98	2861607	2861655	+
pal-can-364	-1.2	33	0	1	uuuaaggcgggagaaguu	cucccgccuuuuuuuuucu	cucccgccuuuuuuuuucuuuuaaggcgggagaaguu	yes	scaffold20	14323106	14323143	-
pal-can-365	-1.3	11	0	0	agcagcauuguacaggggugu	gagccugaucuguuuc	gagccugaucuguuucugagaucaaacagagcagcauuguacaggggugu	no	scaffold311	3005360	3005410	-
pal-can-366	-1.4	179	0	0	acuggacuuggagucaga	ugaccuaggucaguga	acuggacuuggagucagaggucuauauucauccaccugugugaccuaggucaguga	no	scaffold177	4560723	4560779	+
pal-can-367	-1.4	9	0	0	aggcugugaugauuggcg	cugagucaugggagcugaa	aggcugugaugauuggcgcagggguacggaccucagcugagucaugggagcugaa	no	scaffold117	2117572	2117627	+
pal-can-368	-1.6	65	0	0	acuggacuuggagucaggaa	caagcucucuggcccaaggu	acuggacuuggagucaggaaaccaaucucuuucaagcucucuggcccaaggu	no	scaffold19	1300356	1300408	-
pal-can-369	-1.6	6	0	0	gcgauggacggcagagug	cccugcggccccagacgc	gcgauggacggcagagugcagcugaucaaggcccuccuggcccugccccugcggccccagacgc	yes	scaffold19	71523	71587	+
pal-can-370	-1.6	8	0	1	uaaggugcaucuagugcaguu	uacugcccuaaaugccccuucu	uaaggugcaucuagugcaguuagugaagcagcuuagaaucuacugcccuaaaugccccuucu	no	scaffold19	682580	682642	+
pal-can-371	-1.7	69	0	0	acuggacuuggagucaggaa	cuagaauucuuuccaguga	cuagaauucuuuccagugaggaugaagcuacacgcuacagaagaaugagcacuggacuuggagucaggaa	no	scaffold238	285852	285922	+
pal-can-372	-1.8	5	0	0	acuagauugugagcuccuggca	ccagagcugacagugggugc	acuagauugugagcuccuggcaagcaaggugggucccauuuaucuuuguguuuccagagcugacagugggugc	yes	scaffold139	3075257	3075330	-
pal-can-373	-1.8	15	0	0	aucucggugggaccucca	gagccaauugagauca	aucucggugggaccuccaaaauguuauggcgcgaaugauucuaagacccauggagccaauugagauca	no	scaffold272	451678	451746	+
pal-can-374	-1.8	128	0	0	augcaccugggcaaggauucu	caucuucauuuaggacagag	augcaccugggcaaggauucugagagugagagcuucaucuucauuuaggacagag	no	scaffold365	315891	315946	+
pal-can-375	-1.8	75	0	0	ucccuguccuccaggagcuca	aucuccugcuuauuaacuuuggggca	ucccuguccuccaggagcucagaguccaucagaucuccugcuuauuaacuuuggggca	no	scaffold43	5998635	5998693	-
pal-can-376	-1.9	15	0	0	cacgggcugcagcgccgacgc	gccgggccagaccgguc	cacgggcugcagcgccgacgccugugggccccgcgggccgggccagaccgguc	no	scaffold65	7838299	7838352	-
pal-can-377	-1.9	3	0	0	uagauucuccuucuaugaguac	ucuccuggaaagaauccuuc	ucuccuggaaagaauccuucuuugguauuuaaaagguagauucuccuucuaugaguac	yes	scaffold8	22085094	22085152	+
pal-can-378	-2	6	0	0	aacaguguguagaguauguuu	acauuugcuuacacacacauac	aacaguguguagaguauguuucccguuuguguaaggaggaaacauuugcuuacacacacauac	yes	scaffold380	142546	142609	-
pal-can-379	-2	5	0	0	cucuuaaaggcacgagaggacaauu	uuccccucucaguuuaggagagcc	uuccccucucaguuuaggagagccguccugaguauagggcuggcucuuaaaggcacgagaggacaauu	yes	scaffold94	13257017	13257085	-
pal-can-380	-2	1	0	0	ucuggcuguuguggugugcaa	gccacacugcaacaccuuaca	ucuggcuguuguggugugcaaaacuccguacauuacuauuuugccacacugcaacaccuuaca	yes	scaffold134	11971202	11971265	+
pal-can-381	-2.1	34	0	0	ugguaaacuguagccaggauggguc	cccacuccugccguggcgcccuuaccucu	ugguaaacuguagccaggauggguccuccuaggucccacggguccccgucuucacugggcgcccacuccugccguggcgcccuuaccucu	no	scaffold80	628894	628984	+
pal-can-382	-2.3	5	0	0	aggcaguacauugcuagcuggcugu	aguggcuaguugugcuccccu	aggcaguacauugcuagcuggcuguuauaauuucaacaguggcuaguugugcuccccu	yes	scaffold73	5391002	5391060	-
pal-can-383	-2.3	5	0	0	ugggacugcggguaauaaa	gggggcccacauucuucaga	ugggacugcggguaauaaaugggggcccacauucuucaga	no	scaffold20	37723033	37723073	+
pal-can-384	-2.3	5	0	0	uuguagauccaagaagagac	cucuugcaugguuuccuggu	cucuugcaugguuuccuggucuugcucuggaccugguuuguagauccaagaagagac	yes	scaffold223	3732631	3732688	+
pal-can-385	-2.4	5	0	0	aaacggacugcaggcagaugcu	caucugcugcaugaguucaucaca	aaacggacugcaggcagaugcuacgcaucugcugcaugaguucaucaca	yes	scaffold134	1025221	1025270	+
pal-can-386	-2.4	3	0	0	guaugugggacgguaaacc	uuuaccgucccacauacau	uuuaccgucccacauacauacucaaaauguaugugggacgguaaacc	yes	scaffold8	22069218	22069265	-
pal-can-387	-2.6	7	0	0	auauaugaugacugaacuuuuuu	cuaagccaguuucugucugauaugc	auauaugaugacugaacuuuuuuccccaacagaucgaccauguugaucuaacuucucuaagccaguuucugucugauaugc	yes	scaffold45	31433985	31434066	+
pal-can-388	-2.6	14	0	0	ccgacuacaggccgcugguu	ccggccgcuugcggucggua	ccggccgcuugcggucgguaggguuugggcgcagucccgacuacaggccgcugguu	no	scaffold4450	7088	7144	-
pal-can-389	-2.6	26	21	0	cuaagccagggauugugggu	ucauugucugccccggu	ucauugucugccccgguggccuaauggauaaggcauuggccuccuaagccagggauugugggu	no	scaffold44	4589426	4589489	-
pal-can-390	-2.7	14	0	0	auagcgagaccccgucucuuu	aguagugggaucgcccugu	aguagugggaucgcccugugaauagccacugcacuccagccugggcaacauagcgagaccccgucucuuu	no	scaffold38	6049978	6050048	+
pal-can-391	-2.9	24	0	0	ggggguguagcucagugguagag	ugacauuggauucauuucaga	ugacauuggauucauuucagaauuuuuauauuaauuuuuauuagaagaaauaguggaguuggggguguagcucagugguagag	no	scaffold157	4930745	4930828	-
pal-can-392	-2.9	26	0	0	ucacgucccuguucgggcgcca	guaaucgaggguaccugaaa	ucacgucccuguucgggcgccacuugucggaagccagcugacgaaguaaucgaggguaccugaaa	no	scaffold258	516678	516743	-
pal-can-393	-2.9	14	0	0	ucauaucuggacggccaaaugcauc	agcacacauggcagccugagugauc	ucauaucuggacggccaaaugcaucuucacaagcacacauggcagccugagugauc	no	scaffold61	14913346	14913402	-
pal-can-394	-3.1	127	1	0	uagugguuaggauucggcg	caggaaucuuucaucauuuac	caggaaucuuucaucauuuacauaucaggacaccaauucacacuuugcucgcggcucccugguggucuagugguuaggauucggcg	no	scaffold106	18162331	18162417	+
pal-can-395	-3.1	31	0	0	ugcuucugggucgggguuuc	agcacccgacacgagaguuug	ugcuucugggucgggguuucauauguaguggaguagcucccuugcugugaucuauugaaagucagcacccgacacgagaguuug	no	scaffold52	2230627	2230711	+
pal-can-396	-3.1	15	0	1	uggaacaucgcagucucuggcau	ugguugcacgguguuuugaccuca	uggaacaucgcagucucuggcauucgcgaugccgucuuugaccuuccgguugcugguugcacgguguuuugaccuca	no	Scaffold14577	399	476	-
pal-can-397	-3.2	58	0	0	acuggacuaggagucagaaa	ucgugucuuagcugugu	acuggacuaggagucagaaauucuguuuucgugucuuagcugugu	no	scaffold101	1756639	1756684	-
pal-can-398	-3.2	80	0	0	aucccggacgagccccca	guugcuggauucuugaaugg	aucccggacgagcccccagaaauguugcuggauucuugaaugg	no	scaffold34	890730	890773	-
pal-can-399	-3.3	10	0	0	uccuaaaggacauggaguuggau	ccagccccggaagucaggaga	ccagccccggaagucaggagaggucuccuaaaggacauggaguuggau	no	scaffold80	640285	640333	+
pal-can-400	-3.3	2	0	0	uuugauaagcugacaagggaca	uugugucaguuuaucaaacc	uuugauaagcugacaagggacaggaguucuuuucacuguugugucaguuuaucaaacc	yes	scaffold164	22561401	22561459	+
pal-can-401	-3.4	1	0	0	aggaguucugggcugcagugcgcu	ugccuguagucccagcuacucggga	ugccuguagucccagcuacucgggaggcugaggcaggagaaucgcuugagcccaggaguucugggcugcagugcgcu	yes	scaffold76	30999956	31000033	+
pal-can-402	-3.4	7	0	1	auacucugguuucucuucagaucg	uggagaggaacaacucugagu	auacucugguuucucuucagaucguauaaaucuuucgccuuuuacuaaagauuuccguggagaggaacaacucugagu	no	scaffold86	10159900	10159978	-
pal-can-403	-3.4	13	0	0	gaaaggacaagagagaca	uugaucauucuuucau	uugaucauucuuucauuuauuuauucagcaauuucuuacugagugccuacagugaaaggacaagagagaca	no	scaffold98	3939307	3939378	-
pal-can-404	-3.4	14	0	0	uggaauucguggaagagcaa	gcuccugacuccuaguucaucu	uggaauucguggaagagcaagauccaagccaaaaugggggcuccugacuccuaguucaucu	no	scaffold191	1114277	1114338	+
pal-can-405	-3.5	62	0	0	caaagugcuuacagugcagguag	ccuuguaaaacugaagauugac	ccuuguaaaacugaagauugaccagucagaauaaugucaaagugcuuacagugcagguag	no	scaffold72	19601233	19601293	+
pal-can-406	-3.5	5	0	0	ugagguaggagguugaga	gcaggcauucuaggcucagg	ugagguaggagguugagaacaaggguaggcaggcauucuaggcucagg	no	scaffold127	320828	320876	+
pal-can-407	-3.6	57	0	0	acuggacuuggaaucagaaa	ccugaauuucgagaauggagu	ccugaauuucgagaauggagucaggagaugggaggucaugccaaaauuguguuuucugcuuucuucacacuggacuuggaaucagaaa	no	scaffold3	63966509	63966597	+
pal-can-408	-3.6	143	0	0	cccggucuacuguacgguucgu	gagcccauguuguccggacc	cccggucuacuguacgguucguuuuucaccuacgugaacgagcccauguuguccggacc	no	C16016997	21	80	+
pal-can-409	-3.6	127	0	0	ugagguaguaggguauaguu	uuauauccacaaccacuca	uuauauccacaaccacucaguagaaaaauauguaauauucaugugaauaucugugagguaguaggguauaguu	no	scaffold72	177738	177811	+
pal-can-410	-3.7	10	0	0	agccugugaugaauugcuuu	agcucccuacagguaag	agcucccuacagguaaggcugggucgggccugguuuccccgauuccgcuccgagccugugaugaauugcuuu	no	scaffold44	5377348	5377420	+
pal-can-411	-3.8	1	0	0	agaggucgcccuuggugaauuc	aucacacaaaggcaacuuuugu	agaggucgcccuuggugaauucgcuuuauuuauguugaaucacacaaaggcaacuuuugu	yes	scaffold8	22104473	22104533	+
pal-can-412	-4.2	1	0	0	ucaggcucaguccccucccga	ggggggcgacccuagcuuuugg	ucaggcucaguccccucccgauaaaccccuaaauaggggacuucccaggggggcgacccuagcuuuugg	no	scaffold34	4459505	4459574	+
pal-can-413	-4.2	836	1	0	ugugggcggugcucucuu	gagcguggugcuaauaac	gagcguggugcuaauaacgccaaggucgcggguucgauccccguacgggccacugugggcggugcucucuu	no	scaffold49	256439	256510	+
pal-can-414	-4.4	1	0	0	augucacucggcccacuaccc	guaagugcgucucgggugagcaugc	guaagugcgucucgggugagcaugcgauuaaagugguaguaugucacucggcccacuaccc	no	scaffold8	22097745	22097806	+
pal-can-415	-4.4	62	0	0	uauggaagaagggacgauggauguu	cacuuucggccacagcuuuuuucugccu	uauggaagaagggacgauggauguugguggacgaccagcacuuucggccacagcuuuuuucugccu	no	scaffold156	75621	75687	-
pal-can-416	-4.4	20	0	0	ucugagucuaugcugcagagggaa	cucuuccagcugggccugucu	ucugagucuaugcugcagagggaaccaaccaaacuucauuguucucuuccagcugggccugucu	no	scaffold45	14845920	14845984	+
pal-can-417	-4.4	7	0	0	ugggucuggagcgcgguu	acgucuccgguccccgg	ugggucuggagcgcgguucacgucuccgguccccgg	no	scaffold223	511853	511889	-
pal-can-418	-4.5	442	0	0	acuggacuuggagccagaaga	uucugugauuucgaguuaguua	acuggacuuggagccagaagaauuaaauccuuccuuuaacaaaaauucugugauuucgaguuaguua	no	scaffold43	5181503	5181570	-
pal-can-419	-4.6	42	0	0	uggaauguaaagaagucugc	gcuuuuaugugcuccaga	gcuuuuaugugcuccagagacaauaauuucacagauagcgugaauuuggaauguaaagaagucugc	no	scaffold25	33314442	33314508	+
pal-can-420	-4.7	5	0	0	ucugguacauagcaggcuu	gcuugaguguaaaauuug	gcuugaguguaaaauuugugucuuguuugggauuaaauauccagcagcagcacaguaucugguacauagcaggcuu	no	scaffold222	600154	600230	+
pal-can-421	-5.8	1	0	0	ugugugugugugcugucg	acgucacaauucugauuugca	acgucacaauucugauuugcacucgcugugugugugugugugugugugugcugucg	no	scaffold106	16621436	16621492	+
pal-can-422	-8	9	0	0	ugauuggcaccucuuagaguga	gccucuggcccucggaucgcccaua	ugauuggcaccucuuagagugaaguaaugcacacaaguacgacaucgccucuggcccucggaucgcccaua	no	scaffold275	1627791	1627862	+
pal-can-423	-8.1	5	0	0	uucauuuaucucccagccuaca	caggcuaagaaaaauaauuggaua	caggcuaagaaaaauaauuggauagaaaauauuacucuauucauuuaucucccagccuaca	yes	scaffold126	242648	242709	+
pal-can-424	-8.4	1	0	0	accgacaggacaugcaug	ugugugugugguggugg	accgacaggacaugcauguaugugugugugugugugugugugguggugg	no	scaffold78	18777958	18778007	-
pal-can-425	-12	1	0	0	aacacaccuauucaaggauucaa	gagccuugucugcauguaggacugggua	aacacaccuauucaaggauucaaagaagccgagccuugucugcauguaggacugggua	no	scaffold365	316394	316452	+
pal-can-426	-12.9	1	0	0	ugugugaaccaagggcagga	gugugugugugugugugugcc	gugugugugugugugugugccucaaccuacugugugugugugugugugugugaaccaagggcagga	no	scaffold52	4509929	4509995	+
