# Supplementary material for: Characterisation of novel microRNAs in the Black flying fox (Pteropus alecto) by deep sequencing
Source: BMC Genomics. 2014 Aug 15;15(1):682. doi: 10.1186/1471-2164-15-682 (PMC4156645; doi:10.1186/1471-2164-15-682)
Supplement: Supplementary file 3 — Additional file 3: Table S2: P. alecto miRNAs with overlapping genome coordinates Pairs of predicted miRNAs in which the precursors had overlapping genomic coordinates (and in one case, an overlapping triplet) are presented along with their miRDeep2 scores, read counts and relative orientations. It is likely that each pair represents a single miRNA locus, but further validation will be required to establish which of the two (or three) alternatives represents the genuine precursor. Instances in which one member of an overlapping pair scored substantially higher than the other are indicated, and the cause and significance of this is described in the text. In these cases the lower scoring precursor was discarded from the analysis. (XLSX 48 KB) [file 12864_2013_6398_MOESM3_ESM.xlsx]

## Sheet: Sheet1
provisional id	pair #	miRDeep2 score	mature read count	loop read count	star read count	orientation	high/low score	discarded from analysis?
pal-can-088	1	97.1	152	0	29	opposing	high
pal-can-305	1	1.2	107	0	0	opposing	low	YES
pal-can-111	2	49.1	80	0	7	opposing	high
pal-can-386	2	-2.4	3	0	0	opposing	low	YES
pal-can-160	3	5.9	30	0	0	opposing	high
pal-can-267	3	2.4	5	0	0	opposing	low	YES
pal-can-291	4	1.4	3	0	0	opposing
pal-can-292	4	1.4	3	0	0	opposing
pal-can-345	5	-0.4	5	0	0	opposing
pal-can-349	5	-0.5	5	0	0	opposing
pal-can-353	6	-0.6	6	0	0	opposing
pal-can-355	6	-0.7	6	0	0	opposing
pal-can-133	7	23.5	36	0	8	same	high
pal-can-347	7	-0.5	8	0	0	same	low	YES
pal-can-053	8	523.9	351	0	667	same	high
pal-can-282	8	1.6	667	0	0	same	low	YES
pal-can-105	9	54.4	62	0	36	same	high
pal-can-405	9	-3.5	62	0	0	same	low	YES
pal-can-067	10	305.8	443	0	148	same	high
pal-can-289	10	1.5	443	0	0	same	low	YES
pal-can-099	11	70.4	128	0	1	same	high
pal-can-374	11	-1.8	128	0	0	same	low	YES
pal-can-132	12	24.2	40	0	1	same	high
pal-can-242	12	4.5	40	0	0	same	low	YES
pal-can-064	13	321.3	611	0	10	same	high
pal-can-340	13	-0.2	611	0	0	same	low	YES
pal-can-145	14	12.8	13	0	3	same	high
pal-can-311	14	1	13	0	0	same	low	YES
pal-can-094	15	84.3	155	0	2	same	high
pal-can-341	15	-0.2	155	0	0	same	low	YES
pal-can-034	16	1273.2	2480	0	11	same	high
pal-can-324	16	0.2	2480	0	0	same	low	YES
pal-can-329	17	0	58	0	0	same	high
pal-can-397	17	-3.2	58	0	0	same	low	YES
pal-can-210	18	5.1	24	0	0	same	high
pal-can-391	18	-2.9	24	0	0	same	low	YES
pal-can-354	19	-0.6	7	0	0	same	high
pal-can-417	19	-4.4	7	0	0	same	low	YES
pal-can-272	20	2.1	15	0	0	same	high
pal-can-376	20	-1.9	15	0	0	same	low	YES
pal-can-362	21	-1.2	13	0	0	same	high
pal-can-403	21	-3.4	13	0	0	same	low	YES
pal-can-207	22	5.1	126	0	0	same	high
pal-can-317	22	0.8	126	0	0	same	low	YES
pal-can-352	23	-0.6	179	0	0	same	high
pal-can-366	23	-1.4	179	0	0	same	low	YES
pal-can-205	24	5.2	111	0	0	same	high
pal-can-297	24	1.4	111	0	0	same	low	YES
pal-can-281	25	1.7	1369	0	0	same
pal-can-296	25	1.4	1369	0	0	same
pal-can-220	26	5	15	0	0	same	high
pal-can-373	26	-1.8	15	0	0	same	low	YES
pal-can-332	27	0	9	0	0	same	high
pal-can-422	27	-8	9	0	0	same	low	YES
pal-can-275	28	1.9	25	0	0	same
pal-can-279	28	1.8	25	0	0	same
pal-can-351	29	-0.6	1	0	0	same	high
pal-can-425	29	-12	1	0	0	same	low	YES
pal-can-184	30	5.5	250	0	0	same	high
pal-can-301	30	1.3	250	0	0	same	low	YES
pal-can-330	31	0	3	0	0	same	high
pal-can-377	31	-1.9	3	0	0	same	low	YES
pal-can-043	triplet	814.4	1369	0	218	-
pal-can-045	triplet	771.3	1373	0	130	+
pal-can-295	triplet	1.4	1369	0	0	+	low	YES
