# Supplementary material for: Characterisation of novel microRNAs in the Black flying fox (Pteropus alecto) by deep sequencing
Source: BMC Genomics. 2014 Aug 15;15(1):682. doi: 10.1186/1471-2164-15-682 (PMC4156645; doi:10.1186/1471-2164-15-682)
Supplement: Supplementary file 4 — Additional file 4: Table S3: Homology of P. alecto miRNAs to RFAM entries. P. alecto miRNA precursors were compared with all known non-coding RNAs in the RFAM database (version 11). While the vast majority of hits were to miRNA families, several bat miRNAs had hits to other categories of non-coding RNA. (XLSX 85 KB) [file 12864_2013_6398_MOESM4_ESM.xlsx]

## Sheet: Sheet1
query name	target name	accession	mdl from	mdl to	seq from	seq to	strand	trunc	pass	gc	bias	score	E-value	description of target
pal-can-349	HBV_epsilon	RF01047	1	61	53	2	-	no	1	0.5	0	29.3	1.4e-05	HBV RNA encapsidation signal epsilon
pal-can-345	HBV_epsilon	RF01047	1	61	2	53	+	no	1	0.5	0	29.3	1.4e-05	HBV RNA encapsidation signal epsilon
pal-can-003	let-7	RF00027	7	81	1	78	+	5'&3'	4	0.4	0.9	57.8	5.4e-15	let-7 microRNA precursor
pal-can-064	let-7	RF00027	7	82	1	81	+	5'&3'	4	0.37	1.1	52.4	2.6e-13	let-7 microRNA precursor
pal-can-004	let-7	RF00027	7	81	1	70	+	5'&3'	4	0.44	0.4	51.6	4.1e-13	let-7 microRNA precursor
pal-can-005	let-7	RF00027	7	78	1	76	+	no	1	0.47	0.1	51.6	4.7e-13	let-7 microRNA precursor
pal-can-203	let-7	RF00027	7	81	1	67	+	5'&3'	4	0.42	0.2	48.3	4e-12	let-7 microRNA precursor
pal-can-199	let-7	RF00027	7	81	1	67	+	5'&3'	4	0.43	0.3	47.5	6.9e-12	let-7 microRNA precursor
pal-can-011	let-7	RF00027	7	78	1	75	+	no	1	0.52	1.2	44.6	6.2e-11	let-7 microRNA precursor
pal-can-010	let-7	RF00027	7	78	1	64	+	no	1	0.52	0.1	43.7	1e-10	let-7 microRNA precursor
pal-can-046	lin-4	RF00052	7	68	1	60	+	no	1	0.47	0.1	55.4	6.8e-14	lin-4 microRNA precursor
pal-can-048	lin-4	RF00052	8	66	2	59	+	no	1	0.48	0.1	46.7	2.8e-11	lin-4 microRNA precursor
pal-can-182	lin-4	RF00052	8	66	2	57	+	no	1	0.57	0.1	41.5	9.7e-10	lin-4 microRNA precursor
pal-can-001	mir-1	RF00103	10	68	1	59	+	no	1	0.31	2.2	64.8	3.1e-15	mir-1 microRNA precursor family
pal-can-002	mir-1	RF00103	10	68	1	58	+	no	1	0.34	0.6	63.7	6e-15	mir-1 microRNA precursor family
pal-can-018	mir-1	RF00103	10	68	1	58	+	no	1	0.38	0.4	59.6	7.6e-14	mir-1 microRNA precursor family
pal-can-002	mir-1	RF00103	10	68	58	1	-	no	1	0.34	0.6	33.2	1.2e-06	mir-1 microRNA precursor family
pal-can-001	mir-1	RF00103	10	68	59	1	-	no	1	0.31	2.2	30.2	8.4e-06	mir-1 microRNA precursor family
pal-can-033	mir-10	RF00104	8	65	1	61	+	no	1	0.39	0.4	54.1	7.8e-14	mir-10 microRNA precursor family
pal-can-074	mir-10	RF00104	8	65	1	60	+	no	1	0.43	0.1	51.5	4.8e-13	mir-10 microRNA precursor family
pal-can-044	mir-10	RF00104	8	68	1	60	+	5'&3'	4	0.53	0.1	48.4	4.2e-12	mir-10 microRNA precursor family
pal-can-104	mir-10	RF00104	9	65	2	55	+	no	1	0.46	0.1	43.2	1.5e-10	mir-10 microRNA precursor family
pal-can-037	mir-10	RF00104	9	65	2	58	+	no	1	0.65	0.6	39.3	2.7e-09	mir-10 microRNA precursor family
pal-can-033	mir-10	RF00104	10	63	59	4	-	no	1	0.41	0.4	32.3	3.8e-07	mir-10 microRNA precursor family
pal-can-074	mir-10	RF00104	10	63	58	4	-	no	1	0.45	0.1	29.9	1.9e-06	mir-10 microRNA precursor family
pal-can-044	mir-10	RF00104	9	65	56	1	-	no	1	0.54	0.1	29.2	3.2e-06	mir-10 microRNA precursor family
pal-can-178	mir-101	RF00253	12	66	1	55	+	5'&3'	4	0.4	0.1	58	1.2e-15	mir-101 microRNA precursor family
pal-can-244	mir-101	RF00253	12	66	1	55	+	5'&3'	4	0.4	0.3	53.6	3e-14	mir-101 microRNA precursor family
pal-can-230	mir-103	RF00129	9	70	1	62	+	no	1	0.47	0.1	74.7	8.2e-19	mir-103/107 microRNA precursor
pal-can-238	mir-103	RF00129	11	70	1	60	+	5'&3'	4	0.47	0.1	69.3	3e-17	mir-103/107 microRNA precursor
pal-can-235	mir-103	RF00129	11	68	1	58	+	no	1	0.47	0.2	66.9	1.4e-16	mir-103/107 microRNA precursor
pal-can-253	mir-105	RF00670	13	71	1	59	+	5'&3'	4	0.53	0.1	54.8	5.1e-13	microRNA mir-105
pal-can-187	mir-1180	RF02024	8	62	2	56	+	no	1	0.58	0.3	46.3	2.6e-10	microRNA mir-1180
pal-can-006	mir-122	RF00684	9	64	1	56	+	no	1	0.39	0.2	66.9	6.7e-18	mir-122 microRNA precursor
pal-can-194	mir-1224	RF00942	1	86	1	80	+	no	1	0.64	2.9	81.8	7.5e-21	microRNA mir-1224
pal-can-194	mir-1224	RF00942	1	86	80	1	-	no	1	0.64	2.9	33.4	7.9e-07	microRNA mir-1224
pal-can-038	mir-124	RF00239	12	71	1	59	+	no	1	0.46	0.1	69	4e-17	mir-124 microRNA precursor family
pal-can-038	mir-124	RF00239	16	65	53	5	-	no	1	0.43	0.1	24.5	0.0002	mir-124 microRNA precursor family
pal-can-079	mir-126	RF00701	9	68	1	60	+	no	1	0.43	0.1	78.1	2.6e-19	microRNA mir-126
pal-can-058	mir-129	RF00486	15	80	1	66	+	5'&3'	4	0.48	0.1	67.3	1.4e-16	mir-129 microRNA precursor family
pal-can-049	mir-129	RF00486	15	77	1	61	+	no	1	0.49	0.1	59.4	2.3e-14	mir-129 microRNA precursor family
pal-can-058	mir-129	RF00486	15	77	63	1	-	no	4	0.51	0.1	30.1	4.7e-06	mir-129 microRNA precursor family
pal-can-049	mir-129	RF00486	15	77	61	1	-	no	4	0.49	0.1	25.6	8.4e-05	mir-129 microRNA precursor family
pal-can-326	mir-1296	RF01921	27	87	1	61	+	no	1	0.57	0.2	67	1.5e-17	microRNA mir-1296
pal-can-072	mir-130	RF00258	12	72	1	61	+	no	1	0.46	0.1	66.7	3e-16	mir-130 microRNA precursor family
pal-can-346	mir-1306	RF01014	1	70	16	85	+	3'	3	0.57	0.1	86	3.1e-21	microRNA mir-1306
pal-can-306	mir-1307	RF01038	21	80	1	60	+	no	1	0.67	2.5	61.8	2e-14	microRNA mir-1307
pal-can-121	mir-132	RF00662	16	76	1	58	+	5'&3'	4	0.53	0.1	56.9	3.7e-15	microRNA mir-132
pal-can-115	mir-132	RF00662	16	76	1	62	+	5'&3'	4	0.61	0.7	46.3	7.6e-12	microRNA mir-132
pal-can-060	mir-133	RF00446	14	73	1	60	+	no	1	0.47	0.1	66.3	1e-16	mir-133 microRNA precursor family
pal-can-059	mir-133	RF00446	14	73	1	60	+	no	1	0.45	0.1	65.8	1.4e-16	mir-133 microRNA precursor family
pal-can-172	mir-133	RF00446	16	71	1	57	+	5'&3'	4	0.54	0.1	50.5	3.6e-12	mir-133 microRNA precursor family
pal-can-059	mir-133	RF00446	14	71	58	1	-	no	1	0.45	0.1	34.8	1.2e-07	mir-133 microRNA precursor family
pal-can-060	mir-133	RF00446	14	71	58	1	-	no	1	0.47	0.1	34.8	1.2e-07	mir-133 microRNA precursor family
pal-can-118	mir-135	RF00246	17	74	1	58	+	no	1	0.36	1.2	56	4e-14	mir-135 microRNA precursor family
pal-can-262	mir-135	RF00246	17	74	1	58	+	no	1	0.4	0.7	52.9	3.5e-13	mir-135 microRNA precursor family
pal-can-126	mir-136	RF00687	15	68	1	54	+	no	1	0.39	0.6	55.5	1.5e-13	microRNA mir-136
pal-can-151	mir-137	RF00694	22	79	1	58	+	no	1	0.4	1	60.8	4e-16	microRNA mir-137
pal-can-098	mir-138	RF00671	9	71	1	62	+	5'&3'	4	0.56	0.1	62	4.9e-16	microRNA mir-138
pal-can-207	mir-138	RF00671	9	71	1	69	+	5'&3'	4	0.58	0.1	53.2	2.3e-13	microRNA mir-138
pal-can-087	mir-139	RF00703	7	65	1	59	+	5'&3'	4	0.61	0.5	61.7	5.5e-15	microRNA mir-139
pal-can-008	mir-143	RF00683	27	81	1	55	+	5'&3'	4	0.55	0.3	70.6	2.5e-22	microRNA mir-143
pal-can-106	mir-144	RF00682	15	70	1	56	+	no	1	0.36	0.6	64.8	3.6e-16	microRNA mir-144
pal-can-089	mir-146	RF00691	16	75	1	60	+	no	1	0.48	0	50.9	1e-12	microRNA mir-146
pal-can-224	mir-146	RF00691	16	75	1	57	+	no	1	0.42	0.2	43	2.5e-10	microRNA mir-146
pal-can-181	mir-148	RF00248	16	72	1	57	+	no	1	0.51	0	54.1	1.3e-14	mir-148/mir-152 microRNA precursor family
pal-can-056	mir-148	RF00248	15	73	1	59	+	no	1	0.44	0.1	52.7	4.1e-14	mir-148/mir-152 microRNA precursor family
pal-can-029	mir-148	RF00248	15	73	1	58	+	no	1	0.4	0.2	49.9	3.2e-13	mir-148/mir-152 microRNA precursor family
pal-can-095	mir-15	RF00455	15	76	1	61	+	5'&3'	4	0.44	0.2	49	9.6e-12	mir-15 microRNA precursor family
pal-can-077	mir-15	RF00455	15	74	1	58	+	5'&3'	4	0.4	0.2	37.6	2.8e-08	mir-15 microRNA precursor family
pal-can-123	mir-150	RF00767	16	70	1	55	+	no	1	0.64	0.8	41	2.7e-09	microRNA mir-150
pal-can-312	mir-153	RF00650	14	73	1	60	+	no	1	0.4	0.2	60.7	2.1e-14	microRNA mir-153
pal-can-159	mir-153	RF00650	14	73	1	61	+	no	1	0.39	0.3	59.7	4.1e-14	microRNA mir-153
pal-can-343	mir-154	RF00641	15	66	3	54	+	no	1	0.46	0.1	45.7	2.3e-09	microRNA mir-154
pal-can-277	mir-154	RF00641	12	69	1	59	+	no	1	0.39	1	45.7	2.4e-09	microRNA mir-154
pal-can-085	mir-154	RF00641	14	69	1	56	+	5'&3'	4	0.55	0.3	44.4	4.7e-09	microRNA mir-154
pal-can-206	mir-154	RF00641	14	67	1	54	+	no	1	0.39	0.3	41.9	2.2e-08	microRNA mir-154
pal-can-226	mir-154	RF00641	13	70	1	58	+	5'&3'	4	0.4	0.2	41.3	3.3e-08	microRNA mir-154
pal-can-411	mir-154	RF00641	12	69	1	58	+	no	1	0.4	0.2	40.4	5.8e-08	microRNA mir-154
pal-can-137	mir-154	RF00641	14	67	1	54	+	no	1	0.35	0.8	40	6.9e-08	microRNA mir-154
pal-can-246	mir-154	RF00641	13	68	1	56	+	no	1	0.46	0.5	39.7	8.9e-08	microRNA mir-154
pal-can-336	mir-154	RF00641	14	69	1	56	+	5'&3'	4	0.38	0.5	39	1.3e-07	microRNA mir-154
pal-can-192	mir-154	RF00641	14	69	1	57	+	5'&3'	4	0.47	0.2	38.3	2.1e-07	microRNA mir-154
pal-can-082	mir-154	RF00641	16	65	4	53	+	no	1	0.44	0.1	37.6	3.1e-07	microRNA mir-154
pal-can-112	mir-154	RF00641	12	69	1	57	+	no	1	0.4	0.2	37.3	4e-07	microRNA mir-154
pal-can-023	mir-154	RF00641	14	69	1	56	+	5'&3'	4	0.41	3.1	35.9	8.5e-07	microRNA mir-154
pal-can-135	mir-154	RF00641	13	68	1	56	+	no	1	0.48	0.4	34.1	2.6e-06	microRNA mir-154
pal-can-208	mir-154	RF00641	13	68	2	56	+	no	1	0.38	0.3	33.8	3.2e-06	microRNA mir-154
pal-can-113	mir-155	RF00731	4	62	1	58	+	no	1	0.4	0.2	66.4	4.1e-16	microRNA mir-155
pal-can-070	mir-16	RF00254	10	74	1	65	+	no	1	0.34	1.1	65	9.8e-18	mir-16 microRNA precursor family
pal-can-071	mir-16	RF00254	10	74	1	65	+	no	1	0.31	2.7	60.7	2.2e-16	mir-16 microRNA precursor family
pal-can-169	mir-16	RF00254	10	74	1	61	+	no	1	0.49	0.1	42.4	1.2e-10	mir-16 microRNA precursor family
pal-can-071	mir-16	RF00254	11	71	62	2	-	no	1	0.33	1.5	35.5	1.8e-08	mir-16 microRNA precursor family
pal-can-105	mir-17	RF00051	13	72	1	60	+	5'&3'	4	0.47	0.1	60.4	1.3e-15	mir-17 microRNA precursor family
pal-can-198	mir-17	RF00051	13	70	1	57	+	no	1	0.33	1.5	56	2.7e-14	mir-17 microRNA precursor family
pal-can-237	mir-17	RF00051	13	70	1	57	+	no	1	0.4	0.1	55.1	5.2e-14	mir-17 microRNA precursor family
pal-can-128	mir-17	RF00051	14	69	2	58	+	3'	4	0.46	0.2	46.8	1.7e-11	mir-17 microRNA precursor family
pal-can-028	mir-181	RF00076	9	70	1	62	+	5'&3'	4	0.42	0.1	65.5	2.4e-16	mir-181 microRNA precursor
pal-can-027	mir-181	RF00076	9	70	1	60	+	5'&3'	4	0.47	0.1	64.7	4.1e-16	mir-181 microRNA precursor
pal-can-129	mir-181	RF00076	9	70	1	61	+	5'&3'	4	0.52	0.1	52.1	2e-12	mir-181 microRNA precursor
pal-can-201	mir-183	RF00663	19	79	1	61	+	no	1	0.46	0.1	65.7	3.2e-17	microRNA mir-183
pal-can-215	mir-184	RF00657	13	72	1	59	+	no	1	0.49	0.1	54.9	1.5e-12	microRNA mir-184
pal-can-040	mir-185	RF00771	14	67	1	54	+	no	1	0.61	0.3	44.4	3.8e-10	microRNA mir-185
pal-can-076	mir-186	RF00697	15	81	1	59	+	no	1	0.34	2.2	41.9	5.4e-09	microRNA mir-186
pal-can-339	mir-187	RF00674	30	87	1	58	+	no	1	0.69	2.2	64.8	5.9e-19	microRNA mir-187
pal-can-216	mir-19	RF00245	8	70	1	66	+	5'&3'	4	0.36	0.7	64.6	1.8e-16	mir-19 microRNA precursor family
pal-can-217	mir-19	RF00245	8	70	1	61	+	5'&3'	4	0.43	0.1	54.9	1.3e-13	mir-19 microRNA precursor family
pal-can-350	mir-190	RF00672	16	76	2	59	+	no	1	0.29	3.7	44.2	2.4e-10	microRNA mir-190
pal-can-025	mir-191	RF00764	16	75	2	61	+	no	1	0.5	0.1	57.9	3.2e-14	microRNA mir-191
pal-can-034	mir-192	RF00130	25	82	2	59	+	no	1	0.4	0.2	52.3	1.3e-13	mir-192/215 microRNA precursor
pal-can-022	mir-192	RF00130	25	83	2	65	+	no	4	0.53	0.2	42	2.5e-10	mir-192/215 microRNA precursor
pal-can-034	mir-192	RF00130	25	80	57	2	-	no	4	0.41	0.1	24.2	8.1e-05	mir-192/215 microRNA precursor
pal-can-109	mir-193	RF01895	24	81	1	58	+	no	1	0.52	0.1	65.1	4.7e-17	microRNA mir-193
pal-can-090	mir-193	RF01895	24	81	1	55	+	no	1	0.56	0.2	58.4	4.3e-15	microRNA mir-193
pal-can-141	mir-194	RF00257	15	71	1	57	+	no	1	0.47	0.1	53.2	5.1e-13	mir-194 microRNA precursor family
pal-can-073	mir-194	RF00257	15	71	1	57	+	no	1	0.51	0.1	51	2.4e-12	mir-194 microRNA precursor family
pal-can-180	mir-196	RF00256	19	77	1	58	+	no	1	0.41	0.5	55.8	9.7e-15	mir-196 microRNA precursor family
pal-can-249	mir-196	RF00256	19	77	1	59	+	no	1	0.42	0.1	44.5	3.7e-11	mir-196 microRNA precursor family
pal-can-130	mir-196	RF00256	19	77	1	57	+	no	1	0.51	0.4	39.3	1.5e-09	mir-196 microRNA precursor family
pal-can-013	mir-199	RF00144	22	82	2	62	+	no	1	0.49	0.1	62.6	4.1e-16	mir-199 microRNA precursor
pal-can-012	mir-199	RF00144	22	82	2	60	+	no	1	0.47	0.1	60	2.3e-15	mir-199 microRNA precursor
pal-can-014	mir-199	RF00144	22	82	2	60	+	no	1	0.42	0.1	56.7	2.1e-14	mir-199 microRNA precursor
pal-can-319	mir-204	RF00646	27	84	1	58	+	5'&3'	4	0.59	0.3	57.5	8.4e-15	microRNA mir-204
pal-can-108	mir-204	RF00646	27	82	1	58	+	no	1	0.48	0.1	51.5	5.6e-13	microRNA mir-204
pal-can-183	mir-205	RF00656	28	86	1	59	+	5'&3'	4	0.49	0.1	64.9	6.2e-16	microRNA mir-205
pal-can-290	mir-207	RF00802	1	79	67	3	-	no	1	0.57	0.3	20.4	0.0033	microRNA mir-207
pal-can-138	mir-208	RF00749	15	67	2	54	+	no	1	0.47	0.1	53.8	7.7e-14	microRNA mir-208
pal-can-139	mir-208	RF00749	15	67	2	54	+	no	1	0.47	0.1	53.8	7.7e-14	microRNA mir-208
pal-can-268	mir-208	RF00749	16	68	1	53	+	5'&3'	4	0.38	0.3	44.3	6.2e-11	microRNA mir-208
pal-can-138	mir-208	RF00749	15	67	54	2	-	no	4	0.47	0.1	29.1	3.1e-06	microRNA mir-208
pal-can-139	mir-208	RF00749	15	67	54	2	-	no	4	0.47	0.1	29.1	3.1e-06	microRNA mir-208
pal-can-017	mir-21	RF00658	8	68	1	61	+	5'&3'	4	0.46	0.1	58.6	1.2e-14	microRNA mir-21
pal-can-160	mir-214	RF00660	30	90	1	61	+	no	1	0.56	0.1	71.1	2.2e-18	microRNA mir-214
pal-can-152	mir-216	RF00654	17	76	2	61	+	no	1	0.38	0.4	50.8	1.4e-12	microRNA mir-216
pal-can-148	mir-218	RF00255	18	80	1	63	+	no	1	0.49	0.1	61.8	2.3e-15	mir-218 microRNA precursor family
pal-can-260	mir-218	RF00255	18	80	1	63	+	no	1	0.46	0.1	60.8	4.7e-15	mir-218 microRNA precursor family
pal-can-162	mir-219	RF00251	6	68	1	63	+	5'&3'	4	0.57	0.1	64.5	5.9e-17	mir-219 microRNA precursor family
pal-can-088	mir-219	RF00251	6	69	1	65	+	5'&3'	4	0.49	0.1	54.2	8e-14	mir-219 microRNA precursor family
pal-can-190	mir-221	RF00651	6	67	1	62	+	no	1	0.47	0.2	62.7	4.9e-14	microRNA mir-221
pal-can-041	mir-221	RF00651	6	67	1	62	+	no	1	0.44	0.6	56	2.8e-12	microRNA mir-221
pal-can-140	mir-224	RF00680	8	74	1	67	+	no	1	0.42	0.2	68.1	2.2e-17	microRNA mir-224
pal-can-057	mir-23	RF00642	10	68	1	59	+	5'&3'	4	0.42	0.1	61.9	2.3e-15	microRNA mir-23
pal-can-050	mir-23	RF00642	9	68	1	58	+	5'&3'	4	0.53	0.1	51.1	2.8e-12	microRNA mir-23
pal-can-031	mir-25	RF02020	14	73	1	60	+	no	1	0.6	0.5	65.6	3.5e-16	microRNA mir-25
pal-can-163	mir-26	RF00244	9	69	1	61	+	5'&3'	4	0.49	0.1	63.9	7.3e-17	mir-26 microRNA precursor family
pal-can-021	mir-26	RF00244	9	68	1	60	+	5'&3'	4	0.4	0.9	58	4.3e-15	mir-26 microRNA precursor family
pal-can-186	mir-26	RF00244	9	67	1	56	+	5'&3'	4	0.45	0.2	46.3	1.5e-11	mir-26 microRNA precursor family
pal-can-021	mir-26	RF00244	11	65	56	3	-	no	1	0.43	0.2	33.8	9.1e-08	mir-26 microRNA precursor family
pal-can-024	mir-27	RF00644	14	76	1	63	+	5'&3'	4	0.48	0.3	61.4	1.7e-15	microRNA mir-27
pal-can-051	mir-27	RF00644	14	75	1	61	+	5'&3'	4	0.56	0.2	52.8	5.3e-13	microRNA mir-27
pal-can-167	mir-28	RF00655	12	79	1	59	+	5'&3'	4	0.51	0.1	49.1	2.9e-11	microRNA mir-28
pal-can-069	mir-28	RF00655	14	75	1	62	+	5'&3'	4	0.45	0.1	47.3	9.8e-11	microRNA mir-28
pal-can-236	mir-29	RF00074	7	69	1	64	+	5'&3'	4	0.38	2	58.4	1.2e-13	mir-29 microRNA precursor
pal-can-221	mir-29	RF00074	5	67	1	63	+	no	1	0.35	2.5	57.7	2e-13	mir-29 microRNA precursor
pal-can-233	mir-29	RF00074	2	70	1	60	+	no	1	0.42	0.9	56.3	4.5e-13	mir-29 microRNA precursor
pal-can-020	mir-29	RF00074	7	66	2	58	+	no	1	0.37	0.7	54.5	1.5e-12	mir-29 microRNA precursor
pal-can-344	mir-290	RF00665	13	70	58	1	-	no	1	0.45	0.2	41.8	6.5e-10	microRNA mir-290
pal-can-111	mir-299	RF00756	7	60	1	54	+	5'&3'	4	0.44	0.1	63.6	3e-17	microRNA mir-299
pal-can-111	mir-299	RF00756	4	57	54	1	-	5'&3'	4	0.44	0.1	57.2	3.3e-15	microRNA mir-299
pal-can-019	mir-30	RF00131	1	60	1	61	+	no	1	0.51	0.1	76.2	4.9e-19	mir-30 microRNA precursor
pal-can-036	mir-30	RF00131	1	60	1	62	+	no	1	0.44	0.2	74.5	1.5e-18	mir-30 microRNA precursor
pal-can-032	mir-30	RF00131	1	60	1	60	+	no	1	0.48	0	70.4	2.1e-17	mir-30 microRNA precursor
pal-can-097	mir-30	RF00131	1	60	1	58	+	no	1	0.43	0.1	55.5	3.9e-13	mir-30 microRNA precursor
pal-can-063	mir-30	RF00131	1	60	1	60	+	no	1	0.43	0.1	55.1	5.2e-13	mir-30 microRNA precursor
pal-can-149	mir-301	RF02061	12	71	1	60	+	no	1	0.4	0.2	65.9	7.3e-16	microRNA mir-301
pal-can-197	mir-31	RF00661	15	73	2	58	+	no	1	0.47	0.1	57.5	2.8e-12	microRNA mir-31
pal-can-197	mir-31	RF00661	15	71	56	2	-	no	1	0.49	0	42.2	2.3e-08	microRNA mir-31
pal-can-164	mir-320	RF00736	16	69	1	54	+	5'&3'	4	0.61	0.4	65.3	1.2e-14	microRNA mir-320
pal-can-084	mir-322	RF00737	11	67	1	57	+	no	1	0.42	0.1	52.6	6.2e-12	microRNA mir-322
pal-can-309	mir-324	RF01063	16	74	1	58	+	5'&3'	4	0.64	0.4	37	1.5e-07	microRNA mir-324
pal-can-309	mir-324	RF01063	13	71	58	1	-	5'&3'	4	0.64	0.4	26.7	0.00011	microRNA mir-324
pal-can-168	mir-33	RF00667	6	66	1	61	+	no	1	0.48	0.3	56.4	1.4e-13	microRNA mir-33
pal-can-294	mir-33	RF00667	6	66	1	59	+	no	1	0.61	2.1	45.6	1.7e-10	microRNA mir-33
pal-can-175	mir-330	RF00770	21	82	1	62	+	no	1	0.56	0.1	65.4	3.6e-18	microRNA mir-330
pal-can-122	mir-331	RF00769	25	80	1	56	+	no	1	0.57	0.1	63.9	6.7e-16	microRNA mir-331
pal-can-213	mir-335	RF00766	16	73	1	58	+	5'&3'	4	0.34	0.8	62.4	2.9e-16	microRNA mir-335
pal-can-144	mir-338	RF00686	14	74	1	59	+	no	1	0.46	0.1	51.6	6.3e-12	microRNA mir-338
pal-can-284	mir-339	RF00763	16	72	1	56	+	no	1	0.66	2	48.7	9e-11	microRNA mir-339
pal-can-145	mir-34	RF00456	15	75	2	63	+	no	1	0.48	0.2	49.2	2.3e-12	mir-34 microRNA precursor family
pal-can-229	mir-340	RF00761	20	80	2	62	+	no	1	0.38	1.3	55.1	5.5e-12	microRNA mir-340
pal-can-170	mir-342	RF00760	19	83	1	65	+	no	1	0.51	0.1	69.8	2.5e-18	microRNA mir-342
pal-can-116	mir-345	RF01044	17	75	1	59	+	5'&3'	4	0.61	0.3	59.9	1e-15	microRNA mir-345
pal-can-322	mir-346	RF00758	16	73	1	58	+	no	1	0.64	1.8	53.7	5.6e-12	microRNA mir-346
pal-can-146	mir-361	RF00744	6	64	1	59	+	5'&3'	4	0.41	0.1	68.1	3.1e-18	microRNA mir-361
pal-can-061	mir-363	RF01898	15	79	1	65	+	no	1	0.38	0.6	73.6	2e-20	microRNA mir-363
pal-can-107	mir-365	RF00659	16	77	1	61	+	5'&3'	4	0.44	0.1	53.9	1.2e-12	microRNA mir-365
pal-can-153	mir-370	RF00740	13	67	1	55	+	no	1	0.58	0.1	61	4.3e-15	microRNA mir-370
pal-can-120	mir-374	RF00840	11	62	1	52	+	no	1	0.37	0.3	60	1.8e-15	microRNA mir-374
pal-can-120	mir-374	RF00840	13	59	48	2	-	no	1	0.38	0.2	45.8	4.4e-11	microRNA mir-374
pal-can-188	mir-375	RF00700	5	62	1	57	+	no	1	0.63	0.4	60	1.6e-14	microRNA mir-375
pal-can-009	mir-378	RF00741	5	63	1	59	+	no	1	0.51	0	66.7	8.6e-17	microRNA mir-378
pal-can-219	mir-383	RF00715	8	68	2	62	+	no	1	0.49	0.1	65.7	5.1e-17	microRNA mir-383
pal-can-185	mir-412	RF00762	18	72	1	55	+	5'&3'	4	0.44	0.1	52.2	4.2e-12	microRNA mir-412
pal-can-035	mir-423	RF00870	13	71	1	59	+	5'&3'	4	0.53	0.1	61	7.3e-16	microRNA mir-423
pal-can-117	mir-425	RF00803	13	73	1	61	+	no	1	0.57	0.1	62.8	1.6e-15	microRNA mir-425
pal-can-171	mir-432	RF00775	14	80	1	67	+	no	1	0.55	1.3	62.8	9.5e-15	microRNA mir-432
pal-can-293	mir-433	RF00748	14	85	3	74	+	no	1	0.58	0.2	66.6	4.2e-17	microRNA mir-433
pal-can-094	mir-449	RF00711	16	75	1	61	+	no	1	0.39	0.4	47.3	3.4e-12	microRNA mir-449
pal-can-234	mir-450	RF00708	18	72	1	55	+	no	1	0.29	4.5	51.2	3e-11	microRNA mir-450
pal-can-189	mir-450	RF00708	18	72	1	56	+	no	1	0.29	3.6	50.4	4.9e-11	microRNA mir-450
pal-can-240	mir-450	RF00708	18	72	1	55	+	no	1	0.33	2.4	48.9	1.3e-10	microRNA mir-450
pal-can-111	mir-450	RF00708	21	69	50	2	-	no	4	0.45	0.1	29.1	3.3e-05	microRNA mir-450
pal-can-218	mir-452	RF00839	14	74	1	61	+	5'&3'	4	0.38	0.3	53.2	1.1e-11	microRNA mir-452
pal-can-218	mir-452	RF00839	19	69	56	6	-	no	1	0.37	0.3	35.6	5.9e-07	microRNA mir-452
pal-can-154	mir-454	RF00746	24	86	1	61	+	no	1	0.39	0.4	59.5	5.4e-16	microRNA mir-454
pal-can-265	mir-458	RF00750	12	68	1	55	+	5'	4	0.53	0.1	31.4	1e-06	microRNA mir-458
pal-can-265	mir-458	RF00750	11	67	55	1	-	3'	4	0.53	0.1	29.6	3.7e-06	microRNA mir-458
pal-can-412	mir-484	RF00783	5	67	1	64	+	5'	2	0.61	0.4	66.3	3.1e-16	microRNA mir-484
pal-can-045	mir-486	RF00784	4	65	62	1	-	no	1	0.63	0.4	74.3	5.2e-20	microRNA mir-486
pal-can-043	mir-486	RF00784	4	65	1	62	+	no	1	0.63	0.4	74.3	5.2e-20	microRNA mir-486
pal-can-281	mir-486	RF00784	4	65	1	62	+	no	1	0.66	1.3	51.5	4.9e-13	microRNA mir-486
pal-can-142	mir-490	RF00792	39	98	1	60	+	5'&3'	4	0.53	0.1	69.8	1.1e-17	microRNA mir-490
pal-can-166	mir-497	RF00793	24	90	1	67	+	5'&3'	4	0.57	0.1	76.4	1.6e-18	microRNA mir-497
pal-can-030	mir-499	RF00745	16	74	1	59	+	5'&3'	4	0.44	0.1	60	3.1e-14	microRNA mir-499
pal-can-100	mir-500	RF01903	19	77	2	60	+	no	1	0.49	0.1	64.7	2e-16	microRNA mir-500
pal-can-099	mir-500	RF01903	19	77	2	60	+	no	1	0.51	0.1	61.6	1.7e-15	microRNA mir-500
pal-can-351	mir-500	RF01903	19	78	2	61	+	no	1	0.42	0.1	56.1	7.5e-14	microRNA mir-500
pal-can-173	mir-500	RF01903	21	75	1	55	+	5'&3'	4	0.51	0.1	53	5.4e-13	microRNA mir-500
pal-can-161	mir-503	RF00753	6	68	1	63	+	5'&3'	4	0.59	0.4	62.2	6e-16	microRNA mir-503
pal-can-131	mir-504	RF00939	13	69	1	57	+	no	1	0.53	0.1	46.1	2.1e-10	microRNA mir-504
pal-can-225	mir-542	RF00755	15	72	1	58	+	no	1	0.45	0.1	59.3	2.1e-14	microRNA mir-542
pal-can-228	mir-551	RF00892	16	71	1	56	+	no	1	0.5	0.2	57.4	4.6e-14	microRNA mir-551
pal-can-136	mir-574	RF00929	11	65	1	56	+	no	1	0.59	0.3	53.5	2.3e-12	microRNA mir-574
pal-can-400	mir-599	RF00991	24	81	1	58	+	5'&3'	4	0.4	0.3	53.7	1.6e-13	microRNA mir-599
pal-can-258	mir-628	RF01012	23	82	1	60	+	no	1	0.35	1.5	57.2	4.5e-14	microRNA mir-628
pal-can-147	mir-652	RF00872	21	82	1	62	+	5'&3'	4	0.47	0.1	53.9	3.1e-13	microRNA mir-652
pal-can-270	mir-665	RF00921	18	73	1	56	+	5'&3'	4	0.61	0.2	43.4	8.3e-09	microRNA mir-665
pal-can-414	mir-668	RF00890	2	61	1	60	+	5'	2	0.53	0.1	73.2	5e-18	microRNA mir-668
pal-can-026	mir-672	RF00911	25	82	1	58	+	no	1	0.4	0.3	64.3	1.5e-16	microRNA mir-672
pal-can-083	mir-7	RF00053	15	74	1	62	+	no	1	0.34	0.9	54	2.6e-12	mir-7 microRNA precursor
pal-can-184	mir-7	RF00053	15	74	1	60	+	no	1	0.48	0.1	47.4	1.6e-10	mir-7 microRNA precursor
pal-can-214	mir-7	RF00053	15	74	1	57	+	no	1	0.39	0.2	45.5	5.5e-10	mir-7 microRNA precursor
pal-can-174	mir-760	RF00915	11	71	1	60	+	5'&3'	4	0.65	0.6	64.9	2e-15	microRNA mir-760
pal-can-055	mir-8	RF00241	10	68	1	59	+	no	1	0.49	0.1	55.2	3.5e-13	mir-8/mir-141/mir-200 microRNA precursor family
pal-can-054	mir-8	RF00241	10	68	1	57	+	no	1	0.47	0.1	54.8	4.5e-13	mir-8/mir-141/mir-200 microRNA precursor family
pal-can-080	mir-8	RF00241	10	68	1	61	+	no	1	0.52	0.5	45	3e-10	mir-8/mir-141/mir-200 microRNA precursor family
pal-can-176	mir-8	RF00241	11	69	1	63	+	5'&3'	4	0.43	0.2	43.7	6.9e-10	mir-8/mir-141/mir-200 microRNA precursor family
pal-can-055	mir-8	RF00241	10	68	59	1	-	no	1	0.49	0.1	31.5	1.9e-06	mir-8/mir-141/mir-200 microRNA precursor family
pal-can-223	mir-802	RF00887	17	76	1	60	+	no	1	0.38	0.3	64.5	1.6e-16	microRNA mir-802
pal-can-143	mir-873	RF00910	11	68	1	58	+	5'&3'	4	0.47	0.2	60.9	6.8e-13	microRNA mir-873
pal-can-300	mir-874	RF00919	10	70	2	62	+	no	1	0.67	1.8	68.8	4.9e-19	microRNA mir-874
pal-can-320	mir-876	RF00935	13	71	1	59	+	5'&3'	4	0.34	1.3	58.7	5.7e-14	microRNA mir-876
pal-can-067	mir-9	RF00237	2	62	1	61	+	5'	2	0.43	0.1	70.9	1.5e-17	mir-9/mir-79 microRNA precursor family
pal-can-065	mir-9	RF00237	2	62	1	59	+	5'	2	0.36	1.1	70.6	1.7e-17	mir-9/mir-79 microRNA precursor family
pal-can-067	mir-9	RF00237	1	62	61	1	-	no	1	0.43	0.1	40	9.8e-09	mir-9/mir-79 microRNA precursor family
pal-can-065	mir-9	RF00237	1	62	59	1	-	no	1	0.36	1.1	39.3	1.5e-08	mir-9/mir-79 microRNA precursor family
pal-can-314	mir-9	RF00237	1	24	35	58	+	3'	3	0.33	0.6	28	2.5e-05	mir-9/mir-79 microRNA precursor family
pal-can-212	mir-92	RF00464	13	71	1	59	+	5'&3'	4	0.41	1.3	54.1	2.7e-14	mir-92 microRNA precursor family
pal-can-039	mir-92	RF00464	11	69	1	57	+	no	1	0.51	2	52.6	8.3e-14	mir-92 microRNA precursor family
pal-can-196	mir-96	RF00669	9	70	1	62	+	no	1	0.45	0.5	66.4	7.9e-18	microRNA mir-96
pal-can-261	mir-BHRF1-2	RF00366	1	65	3	53	+	no	1	0.37	0.5	28	2.4e-05	mir-BHRF1-2 microRNA precursor family
pal-can-158	mir-BHRF1-2	RF00366	1	65	4	54	+	no	1	0.41	0.1	22.2	0.0013	mir-BHRF1-2 microRNA precursor family
pal-can-379	SCARNA11	RF00564	74	140	1	67	+	5'	2	0.52	0.1	74.7	2.2e-16	Small Cajal body specific RNA 11
pal-can-360	SCARNA15	RF00426	37	86	1	50	+	5'&3'	4	0.4	0.1	39.8	4.1e-08	Small Cajal body specific RNA 15
pal-can-110	SNORA36	RF00340	69	129	1	61	+	5'&3'	4	0.36	0.8	44.3	4.8e-09	Small nucleolar RNA SNORA36 family
pal-can-423	SNORA36	RF00340	69	129	1	61	+	5'&3'	4	0.31	3.2	39.4	8.1e-08	Small nucleolar RNA SNORA36 family
pal-can-132	SNORA36	RF00340	69	129	1	61	+	5'&3'	4	0.51	0.1	38.6	1.3e-07	Small nucleolar RNA SNORA36 family
pal-can-274	SNORA63	RF00092	1	59	1	60	+	3'	3	0.43	0.1	64.5	7.6e-14	Small nucleolar RNA SNORA63
pal-can-387	SNORD12	RF00581	7	84	1	79	+	no	1	0.37	1.7	70.3	5.1e-17	Small nucleolar SNORD12/SNORD106
pal-can-323	SNORD43	RF00221	1	64	2	64	+	no	1	0.49	0.3	48.3	7.3e-11	Small nucleolar RNA SNORD43
pal-can-367	SNORD94	RF00613	2	56	1	55	+	5'&3'	4	0.58	0.7	64.9	8.1e-16	Small nucleolar RNA SNORD94
pal-can-232	tRNA	RF00005	1	68	1	69	+	3'	3	0.59	0.5	54.9	1.9e-09	tRNA
pal-can-283	tRNA	RF00005	1	65	1	76	+	3'	3	0.59	0.3	48.1	4.4e-08	tRNA
pal-can-210	tRNA	RF00005	1	63	1	64	+	3'	3	0.56	0.3	41.9	5.9e-07	tRNA
pal-can-389	tRNA	RF00005	1	52	10	63	+	3'	3	0.59	0.2	33.2	2.8e-05	tRNA
pal-can-413	tRNA	RF00005	21	71	1	52	+	5'	2	0.63	0.3	29.4	0.00018	tRNA
pal-can-402	U5	RF00020	1	78	1	78	+	3'	3	0.38	0.6	80.4	2.6e-16	U5 spliceosomal RNA
