# Supplementary material for: Characterisation of novel microRNAs in the Black flying fox (Pteropus alecto) by deep sequencing
Source: BMC Genomics. 2014 Aug 15;15(1):682. doi: 10.1186/1471-2164-15-682 (PMC4156645; doi:10.1186/1471-2164-15-682)
Supplement: Supplementary file 5 — Additional file 5: Table S4: Homology of P. alecto miRNAs to known miRNAs in other vertebrates. BLASTN was used to compare all P. alecto miRNAs with all vertebrate miRNAs in the miRBase database (version 20) as well as three sources of bat miRNA sequence data: Biggar et al. [9]; Platt et al. [13]; Ensembl (P. vampyrus, M. lucifugus). Searches were conducted separately for mature, star and precursor forms of each miRNA, and the best hit kept for each, along with the details of the BLAST hit. Please refer to the materials and methods for details of the search parameters and a description of the best-hit selection method. Mature and star hits were assigned to one of the following categories: 100% match, mismatch or no-hit. Up to 2 overhanging nucleotides (and a maximum of 3 when both ends were taken into account) were allowed at the ends of matches, but mismatches of the terminal bases were not allowed. MiRNAs with under/overhangs but no internal mismatches are included in the 100% category. MiRNA families are indicated where known. (XLSX 237 KB) [file 12864_2013_6398_MOESM5_ESM.xlsx]

## Sheet: Sheet1
	MATURE vs MIRBASE														MATURE vs BIGGAR													MATURE vs PLATT													STAR vs MIRBASE
QUERY	TOP HIT	q_len	s_len	length	pident	mismatches	gaps	e-value	q_start	q_end	s_start	s_end	miRNA family (if known)		TOP HIT	q_len	s_len	length	pident	mismatches	gaps	e-value	q_start	q_end	s_start	s_end		TOP HIT	q_len	s_len	length	pident	mismatches	gaps	e-value	q_start	q_end	s_start	s_end		TOP HIT	q_len	s_len	length	pident	mismatches	gaps	e-value	q_start
pal-can-001	hsa-miR-1	22	22	22	100	0	0	0.03	1	22	1	22	mir-1		mlT-miR-1A-3p	22	22	22	100	0	0	0.0008	1	22	1	22		Candidate_838	22	22	22	100	0	0	0.002	1	22	1	22		mmu-miR-1a-2-5p	23	23	23	100	0	0	0.015	1
pal-can-002	hsa-miR-1	22	22	22	100	0	0	0.03	1	22	1	22	mir-1		mlT-miR-1A-3p	22	22	22	100	0	0	0.0008	1	22	1	22		Candidate_838	22	22	22	100	0	0	0.002	1	22	1	22		mmu-miR-1a-1-5p	22	23	22	100	0	0	0.03	1
pal-can-003	hsa-let-7f-5p	22	22	22	100	0	0	0.03	1	22	1	22	let-7		mlT-leT-7f-5p	22	22	22	100	0	0	0.0008	1	22	1	22		Candidate_329	22	25	22	100	0	0	0.002	1	22	1	22		hsa-let-7f-1-3p	22	22	22	100	0	0	0.03	1
pal-can-004	hsa-let-7a-5p	22	22	22	100	0	0	0.03	1	22	1	22	let-7		mlT-leT-7A-5p	22	22	22	100	0	0	0.0008	1	22	1	22		Candidate_876	22	24	22	95.45	1	0	0.006	1	22	1	22		mmu-let-7c-2-3p	22	22	22	100	0	0	0.03	1
pal-can-005	hsa-let-7g-5p	22	22	22	100	0	0	0.03	1	22	1	22	let-7		mlT-leT-7G-5p	22	22	22	100	0	0	0.0008	1	22	1	22		Candidate_329	22	25	22	90.91	2	0	0.022	1	22	1	22		mml-let-7g-3p	22	22	22	100	0	0	0.03	1
pal-can-006	hsa-miR-122-5p	22	22	22	100	0	0	0.03	1	22	1	22	mir-122																												hsa-miR-122-3p	22	22	21	100	0	0	0.061	2
pal-can-007	bta-miR-140	21	22	21	100	0	0	0.059	1	21	2	22	mir-140		mlT-miR-140-3p	21	21	20	100	0	0	0.003	1	20	2	21															hsa-miR-140-5p	22	22	22	100	0	0	0.03	1
pal-can-008	hsa-miR-143-3p	21	21	21	100	0	0	0.059	1	21	1	21			mlT-miR-143-3p	21	21	21	100	0	0	0.002	1	21	1	21		Candidate_695	21	24	21	100	0	0	0.003	1	21	4	24		hsa-miR-143-5p	22	22	22	100	0	0	0.03	1
pal-can-009	hsa-miR-378a-3p	22	22	22	100	0	0	0.03	1	22	1	22	mir-378		mlT-miR-378A-3p	22	21	21	100	0	0	0.002	1	21	1	21		Candidate_241	22	24	22	100	0	0	0.002	1	22	2	23		hsa-miR-378a-5p	22	22	22	95.45	1	0	0.11	1
pal-can-010	hsa-let-7e-5p	22	22	22	100	0	0	0.03	1	22	1	22	let-7		mlT-leT-7A-5p	22	22	22	95.45	1	0	0.003	1	22	1	22		Candidate_876	22	24	22	100	0	0	0.002	1	22	1	22		hsa-let-7e-3p	21	22	21	100	0	0	0.059	1
pal-can-011	hsa-let-7i-5p	22	22	22	100	0	0	0.03	1	22	1	22	let-7		mlT-leT-7G-5p	22	22	22	90.91	2	0	0.011	1	22	1	22		Candidate_329	22	25	22	81.82	4	0	0.3	1	22	1	22		hsa-let-7i-3p	20	22	20	100	0	0	0.12	1
pal-can-012	hsa-miR-199b-3p	21	22	21	100	0	0	0.059	1	21	1	21	mir-199		mlT-miR-199A-3p	21	22	21	100	0	0	0.002	1	21	1	21		Candidate_697	21	23	21	100	0	0	0.003	1	21	2	22		hsa-miR-199a-5p	22	23	22	100	0	0	0.03	1
pal-can-013	hsa-miR-199b-3p	21	22	21	100	0	0	0.059	1	21	1	21	mir-199		mlT-miR-199A-3p	21	22	21	100	0	0	0.002	1	21	1	21		Candidate_697	21	23	21	100	0	0	0.003	1	21	2	22		hsa-miR-199a-5p	22	23	22	100	0	0	0.03	1
pal-can-014	hsa-miR-199b-3p	21	22	21	100	0	0	0.059	1	21	1	21	mir-199		mlT-miR-199A-3p	21	22	21	100	0	0	0.002	1	21	1	21		Candidate_697	21	23	21	100	0	0	0.003	1	21	2	22		hsa-miR-199b-5p	22	23	22	100	0	0	0.03	1
pal-can-015	hsa-miR-34c-5p	23	23	23	100	0	0	0.015	1	23	1	23	mir-34		mlT-miR-34C-5p	23	23	23	100	0	0	0.0004	1	23	1	23															hsa-miR-34c-3p	22	22	22	100	0	0	0.03	1
pal-can-016	hsa-miR-128-3p	21	21	21	100	0	0	0.059	1	21	1	21	mir-128		mlT-miR-128-3p	21	21	21	100	0	0	0.002	1	21	1	21		Candidate_309	21	23	21	100	0	0	0.003	1	21	1	21		hsa-miR-128-1-5p	23	23	23	100	0	0	0.015	1
pal-can-017	hsa-miR-21-5p	22	22	22	100	0	0	0.03	1	22	1	22	mir-21		mlT-miR-21A-5p	22	22	22	100	0	0	0.0008	1	22	1	22															bta-miR-21-3p	23	22	22	100	0	0	0.031	2
pal-can-018	hsa-miR-206	22	22	22	100	0	0	0.03	1	22	1	22	mir-1															Candidate_834	22	23	22	100	0	0	0.002	1	22	1	22		oan-miR-206-5p	22	21	21	100	0	0	0.061	1
pal-can-019	bta-miR-30a-5p	23	24	23	100	0	0	0.015	1	23	1	23	mir-30		mlT-miR-30A-5p	23	22	22	100	0	0	0.0008	1	22	1	22		Candidate_893	23	25	23	78.26	5	0	0.57	1	23	1	23		hsa-miR-30a-3p	21	22	21	100	0	0	0.059	1
pal-can-020	hsa-miR-29a-3p	22	22	22	100	0	0	0.03	1	22	1	22	mir-29		mlT-miR-29A-3p	22	22	22	100	0	0	0.0008	1	22	1	22		Candidate_836	22	24	22	100	0	0	0.002	1	22	2	23		hsa-miR-29a-5p	22	22	22	100	0	0	0.03	1
pal-can-021	hsa-miR-26a-5p	22	22	22	100	0	0	0.03	1	22	1	22	mir-26		mlT-miR-26A-5p	22	22	22	100	0	0	0.0008	1	22	1	22		Candidate_310	22	25	22	100	0	0	0.002	1	22	1	22		hsa-miR-26a-2-3p	22	22	22	100	0	0	0.03	1
pal-can-023	bta-miR-154c	22	22	22	100	0	0	0.03	1	22	1	22	mir-154															Candidate_381	22	24	22	100	0	0	0.002	1	22	2	23		oar-miR-3958-5p	23	22	22	100	0	0	0.031	1
pal-can-024	hsa-miR-27b-3p	21	21	21	100	0	0	0.059	1	21	1	21	mir-27		mlT-miR-27b-3p	21	21	21	100	0	0	0.002	1	21	1	21		Candidate_23	21	24	21	100	0	0	0.003	1	21	2	22		hsa-miR-27b-5p	22	22	22	100	0	0	0.03	1
pal-can-025	hsa-miR-191-5p	22	23	22	100	0	0	0.03	1	22	1	22	mir-191																												cgr-miR-191-3p	18	21	18	100	0	0	0.45	1
pal-can-026	eca-miR-672	23	23	23	100	0	0	0.015	1	23	1	23	mir-672		mlT-miR-672-5p	23	16	16	100	0	0	0.066	7	22	1	16															mmu-miR-672-3p	22	21	21	100	0	0	0.061	1
pal-can-027	bta-miR-181a	25	24	24	100	0	0	0.008	1	24	1	24	mir-181		mlT-miR-181A-5p	25	23	23	100	0	0	0.0004	1	23	1	23		Candidate_714	25	24	25	96	0	1	0.003	1	25	1	24		hsa-miR-181a-2-3p	22	22	22	95.45	1	0	0.11	1
pal-can-028	bta-miR-181a	25	24	24	100	0	0	0.008	1	24	1	24	mir-181		mlT-miR-181A-5p	25	23	23	100	0	0	0.0004	1	23	1	23		Candidate_714	25	24	25	96	0	1	0.003	1	25	1	24		hsa-miR-181a-3p	22	22	22	100	0	0	0.03	1
pal-can-029	hsa-miR-148a-3p	22	22	22	100	0	0	0.03	1	22	1	22	mir-148		mlT-miR-148A-3p	22	22	22	100	0	0	0.0008	1	22	1	22		Candidate_217	22	23	22	90.91	2	0	0.022	1	22	1	22		hsa-miR-148a-5p	20	22	20	100	0	0	0.12	1
pal-can-030	hsa-miR-499a-5p	21	21	21	100	0	0	0.059	1	21	1	21	mir-499		mlT-miR-499-5p	21	21	21	100	0	0	0.002	1	21	1	21		Candidate_201	21	25	21	100	0	0	0.003	1	21	1	21		hsa-miR-499a-3p	22	22	22	100	0	0	0.03	1
pal-can-031	hsa-miR-25-3p	22	22	22	100	0	0	0.03	1	22	1	22			mlT-miR-25-3p	22	22	22	100	0	0	0.0008	1	22	1	22		Candidate_815	22	24	22	100	0	0	0.002	1	22	1	22		cgr-miR-25-5p	23	23	23	100	0	0	0.015	1
pal-can-032	bta-miR-30d	24	24	24	100	0	0	0.007	1	24	1	24	mir-30		mlT-miR-30d-5p	24	22	22	100	0	0	0.0009	1	22	1	22		Candidate_893	24	25	24	75	6	0	1.1	1	24	1	24		hsa-miR-30d-3p	22	22	22	100	0	0	0.03	1
pal-can-033	hsa-miR-10a-5p	22	23	22	100	0	0	0.03	1	22	1	22	mir-10		mlT-miR-10A-5p	22	23	22	100	0	0	0.0008	1	22	1	22															hsa-miR-10a-3p	22	22	22	100	0	0	0.03	1
pal-can-035	hsa-miR-423-5p	23	23	23	100	0	0	0.015	1	23	1	23	mir-423		mlT-miR-423-5p	23	23	23	100	0	0	0.0004	1	23	1	23		Candidate_364	23	24	23	100	0	0	0.0008	1	23	1	23		hsa-miR-423-3p	23	23	23	100	0	0	0.015	1
pal-can-036	hsa-miR-30e-3p	22	22	22	100	0	0	0.03	1	22	1	22	mir-30		mlT-miR-30e-3p	22	22	22	100	0	0	0.0008	1	22	1	22		Candidate_725	22	23	22	100	0	0	0.002	1	22	2	23		bta-miR-30e-5p	24	24	24	100	0	0	0.007	1
pal-can-037	hsa-miR-99b-5p	22	22	22	100	0	0	0.03	1	22	1	22	mir-10															Candidate_875	22	25	22	100	0	0	0.002	1	22	1	22		hsa-miR-99b-3p	23	22	22	100	0	0	0.031	1
pal-can-038	bta-miR-124b	22	23	22	100	0	0	0.03	1	22	1	22	mir-124		mlT-miR-124-3p	22	20	20	100	0	0	0.003	1	20	1	20		Candidate_888	22	23	22	100	0	0	0.002	1	22	2	23		hsa-miR-124-5p	21	22	21	100	0	0	0.059	1
pal-can-039	hsa-miR-92a-3p	22	22	22	100	0	0	0.03	1	22	1	22	mir-25		mlT-miR-92A-3p	22	21	21	100	0	0	0.002	1	21	1	21		Candidate_288	22	23	22	100	0	0	0.002	1	22	1	22		hsa-miR-92a-1-5p	23	23	23	100	0	0	0.015	1
pal-can-040	hsa-miR-185-5p	22	22	22	100	0	0	0.03	1	22	1	22			mlT-miR-185-5p	22	22	22	100	0	0	0.0008	1	22	1	22		Candidate_512	22	23	22	100	0	0	0.002	1	22	1	22		hsa-miR-185-3p	21	22	21	100	0	0	0.059	1
pal-can-041	hsa-miR-221-3p	22	23	22	100	0	0	0.03	1	22	1	22	mir-221		mlT-miR-221-3p	22	23	22	100	0	0	0.0008	1	22	1	22		Candidate_903	22	24	22	100	0	0	0.002	1	22	1	22		ssc-miR-221-5p	23	26	23	95.65	1	0	0.055	1
pal-can-042	bta-miR-181b	24	24	24	100	0	0	0.007	1	24	1	24	mir-181		mlT-miR-181b-5p	24	23	23	100	0	0	0.0004	1	23	1	23		Candidate_311	24	25	24	100	0	0	0.0004	1	24	1	24		mmu-miR-181b-2-3p	21	22	20	100	0	0	0.12	2
pal-can-043	hsa-miR-486-5p	22	22	22	100	0	0	0.03	1	22	1	22	mir-486		mlT-miR-486-5p	22	22	22	100	0	0	0.0008	1	22	1	22		Candidate_460	22	23	22	100	0	0	0.002	1	22	1	22		hsa-miR-486-3p	21	21	21	100	0	0	0.059	1
pal-can-044	hsa-miR-99a-5p	21	22	21	100	0	0	0.059	1	21	1	21	mir-10		mlT-miR-99A-5p	21	22	21	100	0	0	0.002	1	21	1	21		Candidate_135	21	25	21	100	0	0	0.003	1	21	2	22		hsa-miR-99a-3p	23	22	22	100	0	0	0.031	1
pal-can-045	hsa-miR-486-5p	22	22	22	100	0	0	0.03	1	22	1	22	mir-486		mlT-miR-486-5p	22	22	22	100	0	0	0.0008	1	22	1	22		Candidate_460	22	23	22	100	0	0	0.002	1	22	1	22		hsa-miR-486-3p	21	21	21	100	0	0	0.059	1
pal-can-046	hsa-miR-125b-5p	22	22	22	100	0	0	0.03	1	22	1	22	mir-10		mlT-miR-125b-5p	22	22	22	100	0	0	0.0008	1	22	1	22		Candidate_80	22	24	22	100	0	0	0.002	1	22	1	22		rno-miR-125b-2-3p	21	22	21	100	0	0	0.059	1
pal-can-047	bta-miR-181b	24	24	24	100	0	0	0.007	1	24	1	24	mir-181		mlT-miR-181b-5p	24	23	23	100	0	0	0.0004	1	23	1	23		Candidate_311	24	25	24	100	0	0	0.0004	1	24	1	24		hsa-miR-181b-3p	21	21	21	100	0	0	0.059	1
pal-can-048	hsa-miR-125b-5p	22	22	22	100	0	0	0.03	1	22	1	22	mir-10		mlT-miR-125b-5p	22	22	22	100	0	0	0.0008	1	22	1	22		Candidate_80	22	24	22	100	0	0	0.002	1	22	1	22		hsa-miR-125b-1-3p	20	22	20	100	0	0	0.12	1
pal-can-049	hsa-miR-129-2-3p	22	22	22	100	0	0	0.03	1	22	1	22	mir-129		mlT-miR-129-2-3p	22	22	22	100	0	0	0.0008	1	22	1	22		Candidate_299	22	22	22	100	0	0	0.002	1	22	1	22		hsa-miR-129-5p	21	21	21	100	0	0	0.059	1
pal-can-050	bta-miR-23a	22	22	22	100	0	0	0.03	1	22	1	22	mir-23		mlT-miR-23b-3p	22	21	21	95.24	1	0	0.006	1	21	1	21		Candidate_804	22	25	22	100	0	0	0.002	1	22	2	23		hsa-miR-23a-5p	23	22	22	100	0	0	0.031	1
pal-can-051	hsa-miR-27a-3p	20	21	20	100	0	0	0.12	1	20	1	20	mir-27		mlT-miR-27b-3p	20	21	20	95	1	0	0.011	1	20	1	20		Candidate_801	20	21	20	100	0	0	0.006	1	20	1	20		hsa-miR-27a-5p	22	22	22	100	0	0	0.03	1
pal-can-052	hsa-miR-22-3p	22	22	22	100	0	0	0.03	1	22	1	22	mir-22		mlT-miR-22-3p	22	22	22	100	0	0	0.0008	1	22	1	22		Candidate_667	22	25	22	100	0	0	0.002	1	22	2	23		hsa-miR-22-5p	22	22	22	100	0	0	0.03	1
pal-can-053	hsa-miR-202-5p	21	22	21	100	0	0	0.059	1	21	1	21	mir-202		mlT-miR-202-5p	21	21	21	100	0	0	0.002	1	21	1	21															hsa-miR-202-3p	20	20	20	95	1	0	0.43	1
pal-can-054	rno-miR-200b-3p	23	23	23	100	0	0	0.015	1	23	1	23	mir-8		mlT-miR-200b-3p	23	22	22	100	0	0	0.0008	1	22	1	22		Candidate_321	23	24	23	100	0	0	0.0008	1	23	1	23		hsa-miR-200b-5p	21	22	21	100	0	0	0.059	1
pal-can-055	bta-miR-200a	23	23	23	100	0	0	0.015	1	23	1	23	mir-8		mlT-miR-200A-3p	23	22	22	100	0	0	0.0008	1	22	1	22		Candidate_322	23	24	23	100	0	0	0.0008	1	23	1	23		hsa-miR-200a-5p	22	22	22	100	0	0	0.03	1
pal-can-056	hsa-miR-148b-3p	22	22	22	100	0	0	0.03	1	22	1	22	mir-148		mlT-miR-148b-3p	22	22	22	100	0	0	0.0008	1	22	1	22		Candidate_217	22	23	22	100	0	0	0.002	1	22	1	22		eca-miR-148b-5p	20	22	20	100	0	0	0.12	1
pal-can-057	bta-miR-23b-3p	22	23	22	100	0	0	0.03	1	22	1	22	mir-23		mlT-miR-23b-3p	22	21	21	100	0	0	0.002	1	21	1	21		Candidate_22	22	25	22	100	0	0	0.002	1	22	2	23		hsa-miR-23b-5p	21	22	21	100	0	0	0.059	1
pal-can-058	hsa-miR-129-5p	21	21	21	100	0	0	0.059	1	21	1	21	mir-129		mlT-miR-129-5p	21	21	21	100	0	0	0.002	1	21	1	21		Candidate_617	21	22	21	100	0	0	0.003	1	21	1	21		hsa-miR-129-1-3p	22	22	22	100	0	0	0.03	1
pal-can-059	cfa-miR-133a	22	22	22	100	0	0	0.03	1	22	1	22	mir-133		mlT-miR-133A-3p	22	22	21	100	0	0	0.002	1	21	2	22		Candidate_708	22	24	22	100	0	0	0.002	1	22	2	23		hsa-miR-133a-5p	22	22	22	100	0	0	0.03	1
pal-can-060	cfa-miR-133a	22	22	22	100	0	0	0.03	1	22	1	22	mir-133		mlT-miR-133A-3p	22	22	21	100	0	0	0.002	1	21	2	22		Candidate_708	22	24	22	100	0	0	0.002	1	22	2	23		hsa-miR-133a-5p	22	22	22	100	0	0	0.03	1
pal-can-061	hsa-miR-363-3p	22	22	22	100	0	0	0.03	1	22	1	22			mlT-miR-363-3p	22	22	22	100	0	0	0.0008	1	22	1	22															mml-miR-363-5p	23	23	23	100	0	0	0.015	1
pal-can-062	hsa-miR-485-5p	22	22	22	100	0	0	0.03	1	22	1	22			mlT-miR-410-5p	22	21	20	80	4	0	0.65	3	22	1	20		Candidate_374	22	24	22	81.82	4	0	0.3	1	22	1	22		hsa-miR-485-3p	22	22	22	100	0	0	0.03	1
pal-can-063	cfa-miR-30c	24	24	24	100	0	0	0.007	1	24	1	24	mir-30		mlT-miR-30C-5p	24	23	23	100	0	0	0.0004	1	23	1	23		Candidate_893	24	25	24	100	0	0	0.0004	1	24	1	24		hsa-miR-30c-2-3p	20	22	20	100	0	0	0.12	1
pal-can-064	hsa-miR-98-5p	22	22	22	100	0	0	0.03	1	22	1	22	let-7		mlT-miR-98-5p	22	22	22	100	0	0	0.0008	1	22	1	22		Candidate_134	22	25	22	90.91	2	0	0.022	1	22	3	24		hsa-miR-98-3p	22	22	21	100	0	0	0.061	1
pal-can-065	hsa-miR-9-5p	23	23	23	100	0	0	0.015	1	23	1	23	mir-9		mlT-miR-9-5p	23	23	23	100	0	0	0.0004	1	23	1	23		Candidate_863	23	25	23	100	0	0	0.0008	1	23	1	23		hsa-miR-9-3p	22	22	22	100	0	0	0.03	1
pal-can-066	hsa-miR-379-5p	21	21	21	100	0	0	0.059	1	21	1	21	mir-379		mlT-miR-379-5p	21	21	21	100	0	0	0.002	1	21	1	21		Candidate_380	21	25	21	100	0	0	0.003	1	21	1	21		hsa-miR-379-3p	21	22	21	100	0	0	0.059	1
pal-can-067	hsa-miR-9-5p	23	23	23	100	0	0	0.015	1	23	1	23	mir-9		mlT-miR-9-5p	23	23	23	100	0	0	0.0004	1	23	1	23		Candidate_863	23	25	23	100	0	0	0.0008	1	23	1	23		hsa-miR-9-3p	22	22	22	100	0	0	0.03	1
pal-can-068	eca-miR-34b-5p	23	23	23	100	0	0	0.015	1	23	1	23	mir-34		mlT-miR-34b-5p	23	23	23	100	0	0	0.0004	1	23	1	23															eca-miR-34b-3p	21	22	21	100	0	0	0.059	1
pal-can-069	hsa-miR-28-3p	22	22	22	100	0	0	0.03	1	22	1	22	mir-28		mlT-miR-28A-3p	22	19	19	94.74	1	0	0.026	4	22	1	19		Candidate_149	22	24	22	100	0	0	0.002	1	22	2	23		hsa-miR-28-5p	21	22	21	100	0	0	0.059	1
pal-can-070	hsa-miR-16-5p	22	22	22	100	0	0	0.03	1	22	1	22	mir-15		mlT-miR-16-5p	22	22	22	100	0	0	0.0008	1	22	1	22		Candidate_882	22	23	22	100	0	0	0.002	1	22	1	22		mml-miR-16-1-3p	23	23	23	100	0	0	0.015	1
pal-can-071	hsa-miR-16-5p	22	22	22	100	0	0	0.03	1	22	1	22	mir-15		mlT-miR-16-5p	22	22	22	100	0	0	0.0008	1	22	1	22		Candidate_882	22	23	22	100	0	0	0.002	1	22	1	22		mmu-miR-16-2-3p	23	22	22	100	0	0	0.031	1
pal-can-072	hsa-miR-130a-3p	22	22	22	100	0	0	0.03	1	22	1	22	mir-130		mlT-miR-130b-3p	22	22	22	90.91	2	0	0.011	1	22	1	22		Candidate_277	22	25	22	100	0	0	0.002	1	22	1	22		mmu-miR-130a-5p	21	22	21	100	0	0	0.059	1
pal-can-073	hsa-miR-194-5p	23	22	22	100	0	0	0.031	1	22	1	22	mir-194															Candidate_793	23	23	23	100	0	0	0.0008	1	23	1	23		hsa-miR-194-3p	23	22	22	100	0	0	0.031	1
pal-can-074	hsa-miR-10b-5p	22	23	22	100	0	0	0.03	1	22	1	22	mir-10		mlT-miR-10A-5p	22	23	22	95.45	1	0	0.003	1	22	1	22															hsa-miR-10b-3p	22	22	22	100	0	0	0.03	1
pal-can-075	rno-miR-532-5p	22	22	22	100	0	0	0.03	1	22	1	22	mir-188		mlT-miR-532-5p	22	22	22	95.45	1	0	0.003	1	22	1	22		Candidate_779	22	23	22	95.45	1	0	0.006	1	22	1	22		hsa-miR-532-3p	22	22	22	100	0	0	0.03	1
pal-can-076	ssc-miR-186	23	23	23	100	0	0	0.015	1	23	1	23	mir-186		mlT-miR-186-5p	23	22	22	100	0	0	0.0008	1	22	1	22															hsa-miR-186-3p	19	22	19	100	0	0	0.23	1
pal-can-077	hsa-miR-15b-5p	22	22	22	100	0	0	0.03	1	22	1	22	mir-15		mlT-miR-15b-5p	22	22	22	100	0	0	0.0008	1	22	1	22		Candidate_880	22	22	22	100	0	0	0.002	1	22	1	22		hsa-miR-15b-3p	22	22	22	100	0	0	0.03	1
pal-can-078	hsa-miR-92b-3p	22	22	22	100	0	0	0.03	1	22	1	22	mir-25		mlT-miR-92b-3p	22	22	22	100	0	0	0.0008	1	22	1	22		Candidate_798	22	22	22	100	0	0	0.002	1	22	1	22		ssc-miR-92b-5p	23	24	23	100	0	0	0.015	1
pal-can-079	gga-miR-126-3p	22	23	22	100	0	0	0.03	1	22	2	23	mir-126															Candidate_823	22	23	21	100	0	0	0.003	1	21	3	23		hsa-miR-126-5p	22	21	21	100	0	0	0.061	1
pal-can-080	hsa-miR-200c-3p	23	23	23	100	0	0	0.015	1	23	1	23	mir-8		mlT-miR-200C-3p	23	23	23	100	0	0	0.0004	1	23	1	23		Candidate_581	23	23	23	100	0	0	0.0008	1	23	1	23		hsa-miR-200c-5p	21	22	21	100	0	0	0.059	1
pal-can-082	hsa-miR-382-5p	22	22	22	100	0	0	0.03	1	22	1	22	mir-154		mlT-miR-382-5p	22	22	22	100	0	0	0.0008	1	22	1	22		Candidate_390	22	24	22	100	0	0	0.002	1	22	1	22		cfa-miR-382	22	22	22	100	0	0	0.03	1
pal-can-083	bta-miR-7	24	24	24	100	0	0	0.007	1	24	1	24	mir-7		mlT-miR-7A-5p	24	23	23	100	0	0	0.0004	1	23	1	23		Candidate_878	24	25	24	100	0	0	0.0004	1	24	1	24		hsa-miR-7-1-3p	21	22	21	100	0	0	0.059	1
pal-can-084	hsa-miR-424-5p	21	22	21	100	0	0	0.059	1	21	1	21	mir-322															Candidate_700	21	22	21	100	0	0	0.003	1	21	1	21		hsa-miR-424-3p	21	21	21	100	0	0	0.059	1
pal-can-085	hsa-miR-323a-3p	21	21	21	100	0	0	0.059	1	21	1	21	mir-154		mlT-miR-323-3p	21	21	21	100	0	0	0.002	1	21	1	21		Candidate_378	21	23	21	100	0	0	0.003	1	21	2	22		hsa-miR-323a-5p	21	22	21	100	0	0	0.059	1
pal-can-086	hsa-miR-411-5p	20	21	20	100	0	0	0.12	1	20	1	20	mir-379		mlT-miR-411-5p	20	21	20	100	0	0	0.003	1	20	1	20															hsa-miR-411-3p	21	22	21	100	0	0	0.059	1
pal-can-087	hsa-miR-139-3p	23	23	23	100	0	0	0.015	1	23	1	23	mir-139		mlT-miR-139-3p	23	22	22	100	0	0	0.0008	1	22	1	22		Candidate_808	23	23	23	100	0	0	0.0008	1	23	1	23		hsa-miR-139-5p	22	23	22	100	0	0	0.03	1
pal-can-088	hsa-miR-219a-2-3p	22	22	22	100	0	0	0.03	1	22	1	22	mir-219		mlT-miR-219A-2-3p	22	22	22	100	0	0	0.0008	1	22	1	22															hsa-miR-219a-5p	21	21	21	100	0	0	0.059	1
pal-can-089	bta-miR-146b	24	24	24	100	0	0	0.007	1	24	1	24	mir-146		mlT-miR-146b-5p	24	22	22	100	0	0	0.0009	1	22	1	22		Candidate_344	24	25	24	100	0	0	0.0004	1	24	1	24		mmu-miR-146b-3p	23	22	22	90.91	2	0	0.43	1
pal-can-090	hsa-miR-193a-5p	22	22	22	100	0	0	0.03	1	22	1	22	mir-193		mlT-miR-193A-5p	22	22	22	100	0	0	0.0008	1	22	1	22		Candidate_741	22	22	22	100	0	0	0.002	1	22	1	22		hsa-miR-193a-3p	22	22	22	100	0	0	0.03	1
pal-can-092	cgr-miR-106b-5p	22	22	22	100	0	0	0.03	1	22	1	22	mir-17		mlT-miR-106b-5p	22	21	21	100	0	0	0.002	1	21	1	21		Candidate_286	22	25	22	86.36	3	0	0.081	1	22	1	22		hsa-miR-106b-3p	22	22	22	100	0	0	0.03	1
pal-can-093	hsa-miR-93-5p	23	23	23	100	0	0	0.015	1	23	1	23	mir-17		mlT-miR-93-5p	23	23	23	100	0	0	0.0004	1	23	1	23		Candidate_813	23	25	23	100	0	0	0.0008	1	23	2	24		hsa-miR-93-3p	22	22	22	100	0	0	0.03	1
pal-can-094	hsa-miR-449a	22	22	22	100	0	0	0.03	1	22	1	22	mir-449															Candidate_639	22	25	22	100	0	0	0.002	1	22	1	22		mdo-miR-449a-3p	21	22	21	100	0	0	0.059	1
pal-can-095	hsa-miR-15a-5p	21	22	21	100	0	0	0.059	1	21	1	21	mir-15		mlT-miR-15A-5p	21	22	21	100	0	0	0.002	1	21	1	21															hsa-miR-15a-3p	24	22	22	100	0	0	0.032	1
pal-can-096	hsa-miR-493-5p	22	22	22	100	0	0	0.03	1	22	1	22	mir-493															Candidate_102	22	25	22	100	0	0	0.002	1	22	1	22		hsa-miR-493-3p	23	22	22	100	0	0	0.031	1
pal-can-097	hsa-miR-30b-5p	22	22	22	100	0	0	0.03	1	22	1	22	mir-30		mlT-miR-30b-5p	22	22	22	100	0	0	0.0008	1	22	1	22															hsa-miR-30b-3p	21	22	21	100	0	0	0.059	1
pal-can-098	hsa-miR-138-5p	23	23	23	100	0	0	0.015	1	23	1	23	mir-138		mlT-miR-138-5p	23	23	23	100	0	0	0.0004	1	23	1	23		Candidate_479	23	25	23	100	0	0	0.0008	1	23	1	23		tgu-miR-138-1-3p	22	21	21	100	0	0	0.061	1
pal-can-099	hsa-miR-500a-3p	21	22	21	100	0	0	0.059	1	21	1	21	mir-500		mlT-miR-874-5p	21	22	15	80	3	0	6.4	1	15	8	22		Candidate_778	21	24	21	100	0	0	0.003	1	21	2	22		hsa-miR-500a-5p	23	23	23	100	0	0	0.015	1
pal-can-100	hsa-miR-500a-3p	21	22	21	100	0	0	0.059	1	21	1	21	mir-500		mlT-miR-874-5p	21	22	15	80	3	0	6.4	1	15	8	22		Candidate_778	21	24	21	100	0	0	0.003	1	21	2	22		hsa-miR-500a-5p	23	23	23	100	0	0	0.015	1
pal-can-104	hsa-miR-100-5p	22	22	22	100	0	0	0.03	1	22	1	22	mir-10		mlT-miR-100-5p	22	22	22	100	0	0	0.0008	1	22	1	22		Candidate_135	22	25	22	95.45	1	0	0.006	1	22	2	23		cgr-miR-100-3p	22	22	22	100	0	0	0.03	1
pal-can-105	hsa-miR-17-5p	23	23	23	100	0	0	0.015	1	23	1	23	mir-17		mlT-miR-17-5p	23	23	23	100	0	0	0.0004	1	23	1	23		Candidate_293	23	25	23	100	0	0	0.0008	1	23	2	24		hsa-miR-17-3p	23	22	22	100	0	0	0.031	1
pal-can-106	hsa-miR-144-5p	21	22	21	100	0	0	0.059	1	21	1	21	mir-144		mlT-miR-144-5p	21	23	21	95.24	1	0	0.006	1	21	1	21															bta-miR-144	21	22	21	100	0	0	0.059	1
pal-can-107	hsa-miR-365b-3p	22	22	22	100	0	0	0.03	1	22	1	22	mir-365		mlT-miR-365-3p	22	22	22	100	0	0	0.0008	1	22	1	22		Candidate_740	22	22	22	100	0	0	0.002	1	22	1	22		mmu-miR-365-2-5p	23	23	23	100	0	0	0.015	1
pal-can-108	hsa-miR-204-5p	22	22	22	100	0	0	0.03	1	22	1	22	mir-204		mlT-miR-211-5p	22	22	22	95.45	1	0	0.003	1	22	1	22		Candidate_561	22	25	22	100	0	0	0.002	1	22	1	22		hsa-miR-204-3p	21	21	21	100	0	0	0.059	1
pal-can-109	hsa-miR-193b-5p	22	22	22	100	0	0	0.03	1	22	1	22	mir-193		mlT-miR-193b-5p	22	22	22	100	0	0	0.0008	1	22	1	22		Candidate_590	22	24	22	100	0	0	0.002	1	22	1	22		eca-miR-193b	22	22	22	100	0	0	0.03	1
pal-can-111	mmu-miR-299a-3p	22	22	22	100	0	0	0.03	1	22	1	22	mir-299		mlT-miR-299A-3p	22	22	22	100	0	0	0.0008	1	22	1	22		Candidate_369	22	23	22	100	0	0	0.002	1	22	2	23		hsa-miR-299-5p	22	22	22	100	0	0	0.03	1
pal-can-112	hsa-miR-1185-1-3p	22	22	22	100	0	0	0.03	1	22	1	22	mir-154															Candidate_576	22	22	22	90.91	1	1	0.094	1	22	2	22		hsa-miR-1185-5p	21	21	21	100	0	0	0.059	1
pal-can-113	hsa-miR-155-5p	23	23	23	100	0	0	0.015	1	23	1	23	mir-1															Candidate_462	23	25	23	100	0	0	0.0008	1	23	1	23		ssc-miR-155-3p	22	21	21	100	0	0	0.061	2
pal-can-114	aca-miR-1388-5p	21	22	21	100	0	0	0.059	1	21	1	21	mir-1388															Candidate_327	21	23	21	90.48	2	0	0.043	1	21	1	21
pal-can-115	hsa-miR-212-5p	23	23	23	100	0	0	0.015	1	23	1	23	mir-132		mlT-miR-212-5p	23	22	22	95.45	1	0	0.003	2	23	1	22															mmu-miR-212-3p	22	22	22	100	0	0	0.03	1
pal-can-116	rno-miR-345-3p	22	22	22	100	0	0	0.03	1	22	1	22			mlT-miR-345-3p	22	22	21	100	0	0	0.002	2	22	1	21															eca-miR-345-5p	23	22	22	100	0	0	0.031	1
pal-can-117	hsa-miR-425-5p	23	23	23	100	0	0	0.015	1	23	1	23																													hsa-miR-425-3p	22	22	21	100	0	0	0.061	2
pal-can-118	cfa-miR-135a-3p	22	22	22	100	0	0	0.03	1	22	1	22	mir-135		mlT-miR-135A-2-3p	22	21	21	100	0	0	0.002	1	21	1	21		Candidate_213	22	22	22	100	0	0	0.002	1	22	1	22		hsa-miR-135a-5p	21	23	21	100	0	0	0.059	1
pal-can-120	hsa-miR-374b-5p	22	22	22	100	0	0	0.03	1	22	1	22	mir-374																												hsa-miR-374b-3p	22	22	22	100	0	0	0.03	1
pal-can-121	hsa-miR-132-5p	22	22	22	100	0	0	0.03	1	22	1	22	mir-132		mlT-miR-132-5p	22	22	21	100	0	0	0.002	1	21	2	22															hsa-miR-132-3p	22	22	22	100	0	0	0.03	1
pal-can-122	hsa-miR-331-3p	21	21	21	100	0	0	0.059	1	21	1	21	mir-331															Candidate_771	21	22	21	100	0	0	0.003	1	21	1	21		ssc-miR-331-5p	21	21	21	100	0	0	0.059	1
pal-can-123	hsa-miR-150-5p	21	22	21	100	0	0	0.059	1	21	1	21	mir-150		mlT-miR-150-5p	21	22	21	100	0	0	0.002	1	21	1	21															hsa-miR-150-3p	21	22	21	90.48	2	0	0.81	1
pal-can-124	hsa-miR-660-5p	22	22	22	100	0	0	0.03	1	22	1	22	mir-188															Candidate_780	22	23	22	100	0	0	0.002	1	22	1	22		hsa-miR-660-3p	20	21	20	100	0	0	0.12	1
pal-can-126	hsa-miR-136-3p	22	22	22	100	0	0	0.03	1	22	1	22	mir-136															Candidate_108	22	25	22	100	0	0	0.002	1	22	2	23		hsa-miR-136-5p	23	23	23	100	0	0	0.015	1
pal-can-127	hsa-miR-708-5p	22	23	22	100	0	0	0.03	1	22	1	22	mir-708		mlT-miR-708-5p	22	23	22	100	0	0	0.0008	1	22	1	22															ssc-miR-708-3p	23	23	23	100	0	0	0.015	1
pal-can-128	hsa-miR-20b-5p	23	23	23	100	0	0	0.015	1	23	1	23	mir-17		mlT-miR-20b-5p	23	23	23	100	0	0	0.0004	1	23	1	23		Candidate_293	23	25	23	91.3	2	0	0.011	1	23	2	24		mml-miR-20b-3p	20	23	20	100	0	0	0.12	1
pal-can-129	mmu-miR-181c-3p	22	22	22	100	0	0	0.03	1	22	1	22	mir-181		mlT-miR-181C-3p	22	22	22	100	0	0	0.0008	1	22	1	22		Candidate_713	22	23	22	100	0	0	0.002	1	22	2	23		bta-miR-181c	23	24	23	100	0	0	0.015	1
pal-can-130	hsa-miR-196b-5p	22	22	22	100	0	0	0.03	1	22	1	22	mir-196		mlT-miR-196b-5p	22	22	22	100	0	0	0.0008	1	22	1	22		Candidate_688	22	23	22	95.45	1	0	0.006	1	22	1	22		hsa-miR-196b-3p	22	22	22	100	0	0	0.03	1
pal-can-131	hsa-miR-504-5p	21	22	21	100	0	0	0.059	1	21	1	21	mir-504		mlT-miR-504-5p	21	22	21	100	0	0	0.002	1	21	1	21		Candidate_912	21	25	21	100	0	0	0.003	1	21	1	21		hsa-miR-504-3p	21	21	21	100	0	0	0.059	1
pal-can-135	hsa-miR-487b-3p	22	22	22	100	0	0	0.03	1	22	1	22	mir-154		mlT-miR-376b-3p	22	17	17	76.47	4	0	5.8	3	19	1	17		Candidate_392	22	22	22	86.36	3	0	0.081	1	22	1	22		hsa-miR-487b-5p	22	22	22	100	0	0	0.03	1
pal-can-136	hsa-miR-574-3p	22	22	22	100	0	0	0.03	1	22	1	22	mir-574		mlT-miR-574-3p	22	22	22	100	0	0	0.0008	1	22	1	22		Candidate_902	22	23	18	100	0	0	0.029	5	22	1	18		hsa-miR-574-5p	21	23	21	100	0	0	0.059	1
pal-can-137	hsa-miR-369-5p	21	22	21	100	0	0	0.059	1	21	1	21	mir-154		mlT-miR-369-5p	21	22	21	100	0	0	0.002	1	21	1	21															hsa-miR-369-3p	21	21	21	100	0	0	0.059	1
pal-can-138	hsa-miR-208a-5p	22	22	22	100	0	0	0.03	1	22	1	22	mir-208		mlT-miR-208A-5p	22	22	22	100	0	0	0.0008	1	22	1	22															hsa-miR-208a-3p	22	22	22	100	0	0	0.03	1
pal-can-139	hsa-miR-208a-5p	22	22	22	100	0	0	0.03	1	22	1	22	mir-208		mlT-miR-208A-5p	22	22	22	100	0	0	0.0008	1	22	1	22															hsa-miR-208a-3p	22	22	22	100	0	0	0.03	1
pal-can-141	hsa-miR-194-5p	21	22	21	100	0	0	0.059	1	21	1	21	mir-194															Candidate_793	21	23	21	100	0	0	0.003	1	21	1	21		tgu-miR-194-3p	22	22	22	100	0	0	0.03	1
pal-can-142	aca-miR-490-3p	23	23	23	100	0	0	0.015	1	23	1	23	mir-490		mlT-miR-490-3p	23	22	22	100	0	0	0.0008	1	22	1	22		Candidate_54	23	25	23	100	0	0	0.0008	1	23	3	25		hsa-miR-490-5p	20	20	20	100	0	0	0.12	1
pal-can-143	hsa-miR-873-5p	21	21	21	100	0	0	0.059	1	21	1	21	mir-873		mlT-miR-873A-5p	21	21	21	100	0	0	0.002	1	21	1	21															hsa-miR-873-3p	23	22	22	100	0	0	0.031	1
pal-can-144	bta-miR-338	23	23	23	100	0	0	0.015	1	23	1	23	mir-338																												hsa-miR-338-5p	21	22	21	95.24	1	0	0.22	1
pal-can-145	hsa-miR-34a-5p	22	22	22	100	0	0	0.03	1	22	1	22	mir-34															Candidate_387	22	24	22	100	0	0	0.002	1	22	1	22		gga-miR-34a-3p	24	23	23	100	0	0	0.016	1
pal-can-146	hsa-miR-361-5p	22	22	22	100	0	0	0.03	1	22	1	22	mir-361		mlT-miR-361-5p	22	22	22	100	0	0	0.0008	1	22	1	22		Candidate_452	22	22	22	100	0	0	0.002	1	22	1	22		hsa-miR-361-3p	21	23	21	95.24	1	0	0.22	1
pal-can-147	cfa-miR-652	22	22	22	100	0	0	0.03	1	22	1	22	mir-652		mlT-miR-652-3p	22	21	21	100	0	0	0.002	1	21	1	21		Candidate_558	22	24	22	100	0	0	0.002	1	22	3	24		hsa-miR-652-5p	23	25	23	86.96	3	0	0.77	1
pal-can-148	hsa-miR-218-5p	21	21	21	100	0	0	0.059	1	21	1	21	mir-218		mlT-miR-218-5p	21	21	21	100	0	0	0.002	1	21	1	21		Candidate_489	21	25	21	100	0	0	0.003	1	21	1	21		hsa-miR-218-2-3p	22	22	22	100	0	0	0.03	1
pal-can-149	hsa-miR-301a-5p	22	22	22	100	0	0	0.03	1	22	1	22	mir-130		mlT-miR-301A-5p	22	22	22	100	0	0	0.0008	1	22	1	22															bta-miR-301a	25	25	25	100	0	0	0.004	1
pal-can-150	eca-miR-380	21	22	21	100	0	0	0.059	1	21	1	21	mir-379																												mmu-miR-380-5p	21	22	21	95.24	1	0	0.22	1
pal-can-151	hsa-miR-137	22	23	22	100	0	0	0.03	1	22	1	22	mir-137																												mmu-miR-137-5p	21	23	21	100	0	0	0.059	1
pal-can-152	hsa-miR-216b-5p	22	22	22	100	0	0	0.03	1	22	1	22	mir-216		mlT-miR-216b-5p	22	22	22	100	0	0	0.0008	1	22	1	22															mmu-miR-216b-3p	22	22	21	100	0	0	0.061	2
pal-can-153	hsa-miR-370-5p	22	22	22	100	0	0	0.03	1	22	1	22	mir-370		mlT-miR-370-5p	22	20	20	100	0	0	0.003	1	20	1	20															hsa-miR-370-3p	23	22	22	100	0	0	0.031	2
pal-can-154	ggo-miR-454	25	24	24	100	0	0	0.008	1	24	1	24	mir-454																												tgu-miR-454-5p	23	23	23	86.96	1	1	4.4	1
pal-can-156	hsa-miR-329-3p	22	22	22	100	0	0	0.03	1	22	1	22	mir-329															Candidate_379	22	23	22	77.27	5	0	1.1	1	22	2	23		bta-miR-329b	23	23	23	100	0	0	0.015	1
pal-can-159	pma-miR-153-3p	23	24	23	100	0	0	0.015	1	23	1	23																Candidate_797	23	25	23	100	0	0	0.0008	1	23	1	23		rno-miR-153-5p	23	23	23	100	0	0	0.015	1
pal-can-160	hsa-miR-214-3p	22	22	22	100	0	0	0.03	1	22	1	22	mir-214		mlT-miR-214-3p	22	19	19	100	0	0	0.007	4	22	1	19		Candidate_527	22	23	22	100	0	0	0.002	1	22	2	23		hsa-miR-214-5p	22	22	22	100	0	0	0.03	1
pal-can-162	hsa-miR-219a-5p	21	21	21	100	0	0	0.059	1	21	1	21	mir-219		mlT-miR-219A-5p	21	21	21	100	0	0	0.002	1	21	1	21		Candidate_447	21	23	21	100	0	0	0.003	1	21	1	21		hsa-miR-219a-1-3p	22	22	22	100	0	0	0.03	1
pal-can-163	hsa-miR-26a-5p	22	22	22	100	0	0	0.03	1	22	1	22	mir-26		mlT-miR-26A-5p	22	22	22	100	0	0	0.0008	1	22	1	22		Candidate_310	22	25	22	100	0	0	0.002	1	22	1	22		hsa-miR-26a-1-3p	22	22	22	100	0	0	0.03	1
pal-can-164	hsa-miR-320a	22	22	22	100	0	0	0.03	1	22	1	22	mir-320		mlT-miR-193b-5p	22	22	17	82.35	3	0	1.6	6	22	1	17		Candidate_889	22	25	22	100	0	0	0.002	1	22	1	22		mmu-miR-320-5p	22	22	22	100	0	0	0.03	1
pal-can-165	bta-miR-296-3p	22	22	21	100	0	0	0.061	1	21	2	22	mir-296																												ssc-miR-296-5p	21	21	21	85.71	3	0	3	1
pal-can-166	hsa-miR-497-5p	21	21	21	100	0	0	0.059	1	21	1	21	mir-497															Candidate_263	21	23	21	100	0	0	0.003	1	21	1	21		mml-miR-497-3p	26	27	26	100	0	0	0.002	1
pal-can-167	ssc-miR-151-3p	23	22	22	100	0	0	0.031	1	22	1	22	mir-28		mlT-miR-151-3p	23	17	17	94.12	1	0	0.12	5	21	1	17		Candidate_554	23	25	23	100	0	0	0.0008	1	23	3	25		hsa-miR-151a-5p	21	21	21	100	0	0	0.059	1
pal-can-168	hsa-miR-33a-5p	21	21	21	100	0	0	0.059	1	21	1	21	mir-33		mlT-miR-33-5p	21	21	21	100	0	0	0.002	1	21	1	21		Candidate_86	21	20	20	100	0	0	0.006	1	20	1	20		hsa-miR-33a-3p	21	22	21	95.24	1	0	0.22	1
pal-can-169	bta-miR-195	22	22	22	100	0	0	0.03	1	22	1	22																													rno-miR-195-3p	23	23	23	95.65	1	0	0.055	1
pal-can-170	hsa-miR-342-3p	23	23	23	100	0	0	0.015	1	23	1	23	mir-342															Candidate_203	23	25	23	100	0	0	0.0008	1	23	1	23		hsa-miR-342-5p	21	21	21	100	0	0	0.059	1
pal-can-171	hsa-miR-432-5p	21	23	21	100	0	0	0.059	1	21	1	21	mir-432																												hsa-miR-432-3p	20	21	20	95	1	0	0.43	1
pal-can-172	hsa-miR-133b	20	22	20	100	0	0	0.12	1	20	2	21	mir-133		mlT-miR-133A-3p	20	22	20	100	0	0	0.003	1	20	2	21		Candidate_708	20	24	20	100	0	0	0.006	1	20	2	21		mmu-miR-133b-5p	20	22	20	100	0	0	0.12	1
pal-can-173	hsa-miR-502-3p	19	22	19	100	0	0	0.23	1	19	2	20	mir-500		mlT-miR-500-3p	19	22	19	100	0	0	0.006	1	19	2	20		Candidate_781	19	25	19	100	0	0	0.012	1	19	2	20		hsa-miR-502-5p	22	21	20	100	0	0	0.13	1
pal-can-174	ggo-miR-760	22	21	21	100	0	0	0.061	1	21	1	21	mir-760																												bta-miR-760-5p	25	22	22	100	0	0	0.034	2
pal-can-175	hsa-miR-330-3p	23	23	23	100	0	0	0.015	1	23	1	23	mir-330		mlT-miR-330-3p	23	23	23	100	0	0	0.0004	1	23	1	23		Candidate_99	23	25	23	100	0	0	0.0008	1	23	1	23		hsa-miR-330-5p	23	22	22	100	0	0	0.031	1
pal-can-176	hsa-miR-141-3p	22	22	22	100	0	0	0.03	1	22	1	22	mir-8		mlT-miR-200C-3p	22	23	22	81.82	4	0	0.15	1	22	1	22		Candidate_582	22	23	22	100	0	0	0.002	1	22	1	22		hsa-miR-141-5p	21	22	21	100	0	0	0.059	1
pal-can-177	bta-miR-429	22	22	22	100	0	0	0.03	1	22	1	22	mir-8		mlT-miR-429-3p	22	22	22	100	0	0	0.0008	1	22	1	22		Candidate_324	22	23	22	100	0	0	0.002	1	22	2	23		mml-miR-429-5p	21	21	21	100	0	0	0.059	1
pal-can-178	hsa-miR-101-3p	20	21	20	100	0	0	0.12	1	20	1	20	mir-101		mlT-miR-101A-3p	20	21	20	100	0	0	0.003	1	20	1	20		Candidate_60	20	25	20	100	0	0	0.006	1	20	2	21		hsa-miR-101-5p	21	22	21	100	0	0	0.059	1
pal-can-180	ipu-miR-196a	23	23	23	100	0	0	0.015	1	23	1	23	mir-196		mlT-miR-196A-5p	23	22	22	100	0	0	0.0008	1	22	1	22		Candidate_688	23	23	23	100	0	0	0.0008	1	23	1	23		hsa-miR-196a-3p	23	22	22	100	0	0	0.031	2
pal-can-181	hsa-miR-152-3p	21	21	21	100	0	0	0.059	1	21	1	21	mir-148		mlT-miR-148b-3p	21	22	21	90.48	2	0	0.022	1	21	1	21		Candidate_718	21	24	21	100	0	0	0.003	1	21	2	22		hsa-miR-152-5p	23	23	23	100	0	0	0.015	1
pal-can-182	hsa-miR-125a-5p	22	24	22	100	0	0	0.03	1	22	1	22	mir-10		mlT-miR-125b-5p	22	22	22	86.36	1	1	0.23	1	22	1	20		Candidate_80	22	24	22	86.36	1	1	0.47	1	22	1	20		hsa-miR-125a-3p	20	22	20	100	0	0	0.12	1
pal-can-183	hsa-miR-205-5p	21	22	21	100	0	0	0.059	1	21	1	21			mlT-miR-205-5p	21	22	21	100	0	0	0.002	1	21	1	21		Candidate_789	21	23	21	100	0	0	0.003	1	21	1	21		hsa-miR-205-3p	21	21	20	100	0	0	0.12	1
pal-can-185	hsa-miR-412-5p	22	23	22	100	0	0	0.03	1	22	1	22	mir-412															Candidate_397	22	23	22	100	0	0	0.002	1	22	1	22		hsa-miR-412-3p	20	23	20	100	0	0	0.12	1
pal-can-186	bta-miR-26b	22	22	22	100	0	0	0.03	1	22	1	22	mir-26		mlT-miR-26A-5p	22	22	22	90.91	2	0	0.011	1	22	1	22		Candidate_516	22	24	22	100	0	0	0.002	1	22	1	22		hsa-miR-26b-3p	21	22	21	100	0	0	0.059	1
pal-can-188	hsa-miR-375	22	22	22	100	0	0	0.03	1	22	1	22																Candidate_852	22	24	22	100	0	0	0.002	1	22	2	23		rno-miR-375-5p	23	23	23	100	0	0	0.015	1
pal-can-189	hsa-miR-450b-5p	21	22	21	100	0	0	0.059	1	21	1	21	mir-450		mlT-miR-450b-5p	21	22	21	100	0	0	0.002	1	21	1	21															eca-miR-450b-3p	21	22	21	100	0	0	0.059	1
pal-can-190	ssc-miR-222	23	24	23	100	0	0	0.015	1	23	1	23	mir-221																												hsa-miR-222-5p	22	22	21	100	0	0	0.061	2
pal-can-191	hsa-miR-409-5p	23	23	23	100	0	0	0.015	1	23	1	23	mir-154		mlT-miR-409-5p	23	23	23	100	0	0	0.0004	1	23	1	23															hsa-miR-409-3p	22	22	22	100	0	0	0.03	1
pal-can-192	oar-miR-323b	21	21	21	100	0	0	0.059	1	21	1	21	mir-154		mlT-miR-323-3p	21	21	21	85.71	3	0	0.08	1	21	1	21		Candidate_378	21	23	21	85.71	3	0	0.16	1	21	2	22		hsa-miR-323b-5p	19	23	19	100	0	0	0.23	1
pal-can-193	cfa-miR-142	20	21	20	100	0	0	0.12	1	20	1	20	mir-142		mlT-miR-142-5p	20	21	18	100	0	0	0.013	3	20	1	18															bta-miR-142-3p	22	22	22	100	0	0	0.03	1
pal-can-194	bta-miR-1224	21	21	21	100	0	0	0.059	1	21	1	21	mir-1224																												ssc-miR-1224	21	20	20	100	0	0	0.12	2
pal-can-196	hsa-miR-96-5p	23	23	23	100	0	0	0.015	1	23	1	23	mir-96		mlT-miR-96-5p	23	23	23	100	0	0	0.0004	1	23	1	23															rno-miR-96-3p	22	22	22	100	0	0	0.03	1
pal-can-197	hsa-miR-31-5p	21	21	21	100	0	0	0.059	1	21	1	21	mir-31		mlT-miR-31-5p	21	22	21	100	0	0	0.002	1	21	1	21															hsa-miR-31-3p	22	22	22	100	0	0	0.03	1
pal-can-198	hsa-miR-20a-5p	23	23	23	100	0	0	0.015	1	23	1	23	mir-17		mlT-miR-20A-5p	23	23	23	100	0	0	0.0004	1	23	1	23		Candidate_286	23	25	23	100	0	0	0.0008	1	23	1	23		mml-miR-20a-3p	23	23	23	100	0	0	0.015	1
pal-can-199	hsa-let-7c-5p	22	22	22	100	0	0	0.03	1	22	1	22	let-7		mlT-leT-7C-5p	22	22	22	100	0	0	0.0008	1	22	1	22		Candidate_134	22	25	22	100	0	0	0.002	1	22	3	24		hsa-let-7c-3p	22	22	22	100	0	0	0.03	1
pal-can-200	ssc-miR-181d-5p	24	24	24	100	0	0	0.007	1	24	1	24	mir-181		mlT-miR-181d-5p	24	23	23	100	0	0	0.0004	1	23	1	23		Candidate_715	24	24	24	100	0	0	0.0004	1	24	1	24		ssc-miR-181d-3p	22	22	22	100	0	0	0.03	1
pal-can-201	hsa-miR-183-5p	22	22	22	100	0	0	0.03	1	22	1	22	mir-183		mlT-miR-183-5p	22	22	22	100	0	0	0.0008	1	22	1	22															mml-miR-183-3p	22	23	22	100	0	0	0.03	1
pal-can-202	hsa-miR-127-3p	22	22	22	100	0	0	0.03	1	22	1	22	mir-127		mlT-miR-127-3p	22	22	22	100	0	0	0.0008	1	22	1	22		Candidate_112	22	24	22	100	0	0	0.002	1	22	2	23		hsa-miR-127-5p	21	22	21	100	0	0	0.059	1
pal-can-203	hsa-let-7a-5p	22	22	22	100	0	0	0.03	1	22	1	22	let-7		mlT-leT-7A-5p	22	22	22	100	0	0	0.0008	1	22	1	22		Candidate_876	22	24	22	95.45	1	0	0.006	1	22	1	22		hsa-let-7a-2-3p	22	22	22	100	0	0	0.03	1
pal-can-206	hsa-miR-410-3p	21	21	21	100	0	0	0.059	1	21	1	21	mir-154		mlT-miR-410-3p	21	21	21	100	0	0	0.002	1	21	1	21															hsa-miR-410-5p	21	21	21	100	0	0	0.059	1
pal-can-207	hsa-miR-138-5p	23	23	23	100	0	0	0.015	1	23	1	23	mir-138		mlT-miR-138-5p	23	23	23	100	0	0	0.0004	1	23	1	23		Candidate_479	23	25	23	100	0	0	0.0008	1	23	1	23		hsa-miR-138-2-3p	22	22	22	100	0	0	0.03	1
pal-can-208	oar-miR-381-3p	21	21	21	100	0	0	0.059	1	21	1	21	mir-154		mlT-miR-381-3p	21	22	20	100	0	0	0.003	2	21	1	20		Candidate_575	21	23	21	100	0	0	0.003	1	21	1	21		ssc-miR-381	22	23	21	100	0	0	0.061	1
pal-can-211	hsa-miR-145-5p	23	23	23	100	0	0	0.015	1	23	1	23			mlT-miR-145A-5p	23	23	23	100	0	0	0.0004	1	23	1	23		Candidate_694	23	25	23	100	0	0	0.0008	1	23	1	23		mmu-miR-145a-3p	21	22	21	100	0	0	0.059	1
pal-can-212	hsa-miR-92a-3p	22	22	22	100	0	0	0.03	1	22	1	22	mir-25		mlT-miR-92A-3p	22	21	21	100	0	0	0.002	1	21	1	21		Candidate_288	22	23	22	100	0	0	0.002	1	22	1	22		tgu-miR-92-2-5p	22	22	22	100	0	0	0.03	1
pal-can-213	hsa-miR-335-5p	22	23	22	100	0	0	0.03	1	22	1	22																Candidate_455	22	23	22	100	0	0	0.002	1	22	1	22		hsa-miR-335-3p	22	22	22	100	0	0	0.03	1
pal-can-214	bta-miR-7	24	24	24	100	0	0	0.007	1	24	1	24	mir-7		mlT-miR-7A-5p	24	23	23	100	0	0	0.0004	1	23	1	23		Candidate_878	24	25	24	100	0	0	0.0004	1	24	1	24		mmu-miR-7b-3p	21	22	22	86.36	2	1	6.3	1
pal-can-215	hsa-miR-184	22	22	22	100	0	0	0.03	1	22	1	22	mir-184																												mmu-miR-184-5p	22	22	22	100	0	0	0.03	1
pal-can-216	hsa-miR-19b-3p	23	23	23	100	0	0	0.015	1	23	1	23	mir-19		mlT-miR-19b-3p	23	23	23	100	0	0	0.0004	1	23	1	23		Candidate_281	23	25	23	100	0	0	0.0008	1	23	2	24		hsa-miR-19b-2-5p	24	22	22	100	0	0	0.032	1
pal-can-217	hsa-miR-19b-3p	23	23	23	100	0	0	0.015	1	23	1	23	mir-19		mlT-miR-19b-3p	23	23	23	100	0	0	0.0004	1	23	1	23		Candidate_281	23	25	23	100	0	0	0.0008	1	23	2	24		hsa-miR-19b-1-5p	23	23	23	100	0	0	0.015	1
pal-can-218	hsa-miR-452-5p	22	22	22	100	0	0	0.03	1	22	1	22	mir-452		mlT-miR-452-5p	22	22	19	100	0	0	0.007	4	22	1	19															mmu-miR-452-3p	22	22	22	95.45	1	0	0.11	1
pal-can-219	hsa-miR-383-5p	22	22	22	100	0	0	0.03	1	22	1	22	mir-383															Candidate_384	22	25	22	100	0	0	0.002	1	22	2	23		ssc-miR-383	21	21	21	100	0	0	0.059	1
pal-can-221	hsa-miR-29b-3p	23	23	23	100	0	0	0.015	1	23	1	23	mir-29		mlT-miR-29b-3p	23	23	23	100	0	0	0.0004	1	23	1	23		Candidate_835	23	24	23	100	0	0	0.0008	1	23	2	24		mml-miR-29b-1-5p	25	25	25	100	0	0	0.004	1
pal-can-223	mmu-miR-802-5p	22	22	22	100	0	0	0.03	1	22	1	22	mir-802		mlT-miR-802-5p	22	22	22	100	0	0	0.0008	1	22	1	22															mmu-miR-802-3p	22	22	22	86.36	3	0	1.5	1
pal-can-224	hsa-miR-146a-5p	22	22	22	100	0	0	0.03	1	22	1	22	mir-146		mlT-miR-146A-5p	22	22	22	100	0	0	0.0008	1	22	1	22		Candidate_344	22	25	22	90.91	2	0	0.022	1	22	1	22		mmu-miR-146a-3p	22	22	22	100	0	0	0.03	1
pal-can-225	hsa-miR-542-3p	22	22	22	100	0	0	0.03	1	22	1	22	mir-542		mlT-miR-542-3p	22	22	22	100	0	0	0.0008	1	22	1	22															hsa-miR-542-5p	22	23	22	100	0	0	0.03	1
pal-can-226	hsa-miR-495-3p	22	22	22	100	0	0	0.03	1	22	1	22			mlT-miR-543-3p	22	22	22	81.82	4	0	0.15	1	22	1	22		Candidate_379	22	23	22	100	0	0	0.002	1	22	1	22		hsa-miR-495-5p	22	22	22	100	0	0	0.03	1
pal-can-228	hsa-miR-551b-3p	20	21	20	100	0	0	0.12	1	20	1	20	mir-551																												hsa-miR-551b-5p	19	22	19	94.74	1	0	0.85	1
pal-can-229	hsa-miR-340-5p	22	22	22	100	0	0	0.03	1	22	1	22	mir-340		mlT-miR-340-5p	22	22	22	100	0	0	0.0008	1	22	1	22															eca-miR-340-3p	23	23	23	100	0	0	0.015	1
pal-can-230	hsa-miR-103a-3p	23	23	23	100	0	0	0.015	1	23	1	23	mir-103		mlT-miR-103-3p	23	23	23	100	0	0	0.0004	1	23	1	23		Candidate_545	23	25	23	100	0	0	0.0008	1	23	1	23		mml-miR-103-5p	25	25	25	100	0	0	0.004	1
pal-can-233	hsa-miR-29c-3p	22	22	22	100	0	0	0.03	1	22	1	22	mir-29		mlT-miR-29A-3p	22	22	22	95.45	1	0	0.003	1	22	1	22		Candidate_130	22	25	22	100	0	0	0.002	1	22	2	23		hsa-miR-29c-5p	22	22	22	100	0	0	0.03	1
pal-can-234	hsa-miR-450a-5p	22	22	22	100	0	0	0.03	1	22	1	22	mir-450		mlT-miR-450A-5p	22	22	22	100	0	0	0.0008	1	22	1	22		Candidate_704	22	22	22	100	0	0	0.002	1	22	1	22		hsa-miR-450a-2-3p	22	22	22	95.45	1	0	0.11	1
pal-can-235	hsa-miR-107	21	23	21	100	0	0	0.059	1	21	1	21	mir-103		mlT-miR-107-3p	21	23	21	100	0	0	0.002	1	21	1	21		Candidate_545	21	25	21	100	0	0	0.003	1	21	1	21		mmu-miR-107-5p	23	23	23	100	0	0	0.015	1
pal-can-236	hsa-miR-29b-3p	23	23	23	100	0	0	0.015	1	23	1	23	mir-29		mlT-miR-29b-3p	23	23	23	100	0	0	0.0004	1	23	1	23		Candidate_835	23	24	23	100	0	0	0.0008	1	23	2	24		mmu-miR-29b-2-5p	23	25	23	100	0	0	0.015	1
pal-can-237	hsa-miR-106a-5p	23	23	23	100	0	0	0.015	1	23	1	23	mir-17		mlT-miR-708-5p	23	23	22	68.18	7	0	8.1	2	23	1	22															mml-miR-106a-3p	23	23	23	100	0	0	0.015	1
pal-can-238	hsa-miR-103a-3p	23	23	23	100	0	0	0.015	1	23	1	23	mir-103		mlT-miR-103-3p	23	23	23	100	0	0	0.0004	1	23	1	23		Candidate_545	23	25	23	100	0	0	0.0008	1	23	1	23		hsa-miR-103a-2-5p	22	23	22	100	0	0	0.03	1
pal-can-239	mmu-miR-376a-3p	21	21	21	100	0	0	0.059	1	21	1	21	mir-368		mlT-miR-376C-3p	21	21	21	80.95	4	0	0.3	1	21	1	21		Candidate_376	21	23	21	85.71	3	0	0.16	1	21	1	21		mml-miR-376a-2-5p	22	21	21	95.24	1	0	0.23	1
pal-can-240	hsa-miR-450a-5p	22	22	22	100	0	0	0.03	1	22	1	22	mir-450		mlT-miR-450A-5p	22	22	22	100	0	0	0.0008	1	22	1	22		Candidate_704	22	22	22	100	0	0	0.002	1	22	1	22		mmu-miR-450b-3p	22	22	22	95.45	1	0	0.11	1
pal-can-241	hsa-miR-544a	21	22	21	100	0	0	0.059	1	21	1	21	mir-544		mlT-miR-544-3p	21	20	19	94.74	1	0	0.025	3	21	1	19															oar-miR-544-5p	21	21	21	100	0	0	0.059	1
pal-can-243	bta-miR-411c-5p	22	22	22	100	0	0	0.03	1	22	1	22	mir-379																												bta-miR-411c-3p	22	22	22	100	0	0	0.03	1
pal-can-244	hsa-miR-101-3p	20	21	20	100	0	0	0.12	1	20	1	20	mir-101		mlT-miR-101A-3p	20	21	20	100	0	0	0.003	1	20	1	20		Candidate_60	20	25	20	100	0	0	0.006	1	20	2	21		mmu-miR-101b-5p	21	23	21	100	0	0	0.059	1
pal-can-246	hsa-miR-543	22	22	22	100	0	0	0.03	1	22	1	22			mlT-miR-543-3p	22	22	22	100	0	0	0.0008	1	22	1	22		Candidate_379	22	23	22	81.82	4	0	0.3	1	22	1	22		mml-miR-543-5p	22	22	22	100	0	0	0.03	1
pal-can-248	hsa-miR-18a-5p	22	23	22	100	0	0	0.03	1	22	1	22	mir-17		mlT-miR-18A-5p	22	23	22	100	0	0	0.0008	1	22	1	22		Candidate_290	22	25	22	100	0	0	0.002	1	22	1	22		hsa-miR-18a-3p	22	23	21	100	0	0	0.061	2
pal-can-250	hsa-miR-889-3p	21	21	21	100	0	0	0.059	1	21	1	21	mir-889																												hsa-miR-889-5p	22	22	22	100	0	0	0.03	1
pal-can-255	hsa-miR-376b-3p	21	22	21	100	0	0	0.059	1	21	1	21	mir-368		mlT-miR-376b-3p	21	17	17	94.12	1	0	0.11	2	18	1	17															bta-miR-376c	22	22	22	100	0	0	0.03	1
pal-can-258	hsa-miR-628-5p	22	22	22	100	0	0	0.03	1	22	1	22	mir-628															Candidate_731	22	24	22	100	0	0	0.002	1	22	1	22		hsa-miR-628-3p	22	21	21	95.24	1	0	0.23	1
pal-can-260	hsa-miR-218-5p	21	21	21	100	0	0	0.059	1	21	1	21	mir-218		mlT-miR-218-5p	21	21	21	100	0	0	0.002	1	21	1	21		Candidate_489	21	25	21	100	0	0	0.003	1	21	1	21		hsa-miR-218-1-3p	21	22	21	100	0	0	0.059	1
pal-can-262	hsa-miR-135a-5p	21	23	21	100	0	0	0.059	1	21	1	21	mir-135		mlT-miR-135A-5p	21	23	21	100	0	0	0.002	1	21	1	21		Candidate_212	21	22	21	100	0	0	0.003	1	21	1	21		hsa-miR-135a-3p	24	22	22	95.45	1	0	0.12	2
pal-can-264	mml-miR-758-5p	22	22	22	100	0	0	0.03	1	22	1	22	mir-379		mlT-miR-758-5p	22	21	21	100	0	0	0.002	2	22	1	21		Candidate_377	22	24	22	72.73	6	0	4.2	1	22	1	22		hsa-miR-758-3p	22	22	22	100	0	0	0.03	1
pal-can-268	hsa-miR-208b-3p	21	22	20	100	0	0	0.12	2	21	1	20	mir-208		mlT-miR-208b-3p	21	22	20	100	0	0	0.003	2	21	1	20															mmu-miR-208b-5p	21	22	20	100	0	0	0.12	1
pal-can-273	mmu-miR-5126	19	22	15	100	0	0	4.2	5	19	1	15			mlT-miR-504-3p	19	22	18	77.78	4	0	2.4	2	19	1	18		Candidate_600	19	22	19	73.68	5	0	8.7	1	19	4	22
pal-can-277	oar-miR-154b-3p	23	23	23	100	0	0	0.015	1	23	1	23	mir-154		mlT-miR-369-3p	23	21	21	90.48	2	0	0.024	1	21	1	21		Candidate_395	23	23	23	91.3	2	0	0.011	1	23	1	23
pal-can-281	hsa-miR-486-5p	22	22	22	100	0	0	0.03	1	22	1	22	mir-486		mlT-miR-486-5p	22	22	22	100	0	0	0.0008	1	22	1	22		Candidate_460	22	23	22	100	0	0	0.002	1	22	1	22
pal-can-284	hsa-miR-339-5p	21	23	21	100	0	0	0.059	1	21	1	21	mir-339		mlT-miR-151-5p	21	21	12	91.67	1	0	4.1	10	21	1	12		Candidate_886	21	25	21	100	0	0	0.003	1	21	1	21		ssc-miR-339-3p	21	21	21	95.24	1	0	0.22	1
pal-can-286	hsa-miR-421	22	23	22	100	0	0	0.03	1	22	1	22	mir-95		mlT-miR-421-3p	22	23	22	100	0	0	0.0008	1	22	1	22															ssc-miR-421-5p	23	24	23	100	0	0	0.015	1
pal-can-293	hsa-miR-433-3p	22	22	22	100	0	0	0.03	1	22	1	22																													oar-miR-433-5p	22	23	22	90.91	2	0	0.41	1
pal-can-294	hsa-miR-33b-5p	20	20	20	100	0	0	0.12	1	20	1	20	mir-33		mlT-miR-33-5p	20	21	20	90	2	0	0.043	1	20	1	20		Candidate_86	20	20	20	90	2	0	0.086	1	20	1	20		hsa-miR-33b-3p	21	22	21	100	0	0	0.059	1
pal-can-296	hsa-miR-486-5p	22	22	22	100	0	0	0.03	1	22	1	22	mir-486		mlT-miR-486-5p	22	22	22	100	0	0	0.0008	1	22	1	22		Candidate_460	22	23	22	100	0	0	0.002	1	22	1	22
pal-can-300	ssc-miR-874	24	23	23	100	0	0	0.016	1	23	1	23	mir-874		mlT-miR-874-3p	24	22	22	100	0	0	0.0009	1	22	1	22		Candidate_608	24	24	24	100	0	0	0.0004	1	24	1	24		hsa-miR-874-5p	25	23	23	100	0	0	0.016	2
pal-can-306	hsa-miR-1307-5p	21	21	21	100	0	0	0.059	1	21	1	21	mir-1307															Candidate_205	21	24	21	100	0	0	0.003	1	21	1	21		hsa-miR-1307-3p	21	22	21	100	0	0	0.059	1
pal-can-309	hsa-miR-324-5p	22	23	22	100	0	0	0.03	1	22	1	22	mir-324		mlT-miR-324-5p	22	23	22	100	0	0	0.0008	1	22	1	22		Candidate_430	22	23	22	100	0	0	0.002	1	22	1	22		hsa-miR-324-3p	21	20	20	100	0	0	0.12	1
pal-can-312	pma-miR-153-3p	23	24	23	100	0	0	0.015	1	23	1	23																Candidate_797	23	25	23	100	0	0	0.0008	1	23	1	23		oan-miR-153-1-5p	22	22	22	100	0	0	0.03	1
pal-can-314	hsa-miR-9-5p	23	23	23	100	0	0	0.015	1	23	1	23	mir-9		mlT-miR-9-5p	23	23	23	100	0	0	0.0004	1	23	1	23		Candidate_863	23	25	23	100	0	0	0.0008	1	23	1	23
pal-can-318	bta-miR-301b	25	25	25	100	0	0	0.004	1	25	1	25	mir-130		mlT-miR-301A-3p	25	23	23	91.3	2	0	0.006	1	23	1	23															mmu-miR-301b-5p	22	22	22	95.45	1	0	0.11	1
pal-can-319	eca-miR-211	22	22	22	100	0	0	0.03	1	22	1	22	mir-204		mlT-miR-211-5p	22	22	22	100	0	0	0.0008	1	22	1	22		Candidate_199	22	25	22	100	0	0	0.002	1	22	1	22		hsa-miR-211-3p	21	21	21	100	0	0	0.059	1
pal-can-320	hsa-miR-876-3p	20	22	20	100	0	0	0.12	1	20	3	22	mir-876																												hsa-miR-876-5p	20	22	20	100	0	0	0.12	1
pal-can-322	hsa-miR-346	23	23	23	100	0	0	0.015	1	23	1	23	mir-346		mlT-miR-346-5p	23	18	18	88.89	2	0	0.21	4	21	1	18															mmu-miR-346-3p	22	22	22	100	0	0	0.03	1
pal-can-325	hsa-miR-188-3p	21	21	21	100	0	0	0.059	1	21	1	21	mir-188		mlT-miR-188-3p	21	21	21	100	0	0	0.002	1	21	1	21															hsa-miR-188-5p	21	21	21	100	0	0	0.059	1
pal-can-326	hsa-miR-1296-3p	20	22	20	100	0	0	0.12	1	20	2	21	mir-1296																												hsa-miR-1296-5p	20	22	20	100	0	0	0.12	1
pal-can-327	hsa-miR-4657	23	23	23	100	0	0	0.015	1	23	1	23
pal-can-330	ssc-miR-376a-5p	22	23	22	100	0	0	0.03	1	22	2	23	mir-368		mlT-miR-376C-5p	22	22	21	76.19	5	0	1.2	1	21	2	22															hsa-miR-376a-3p	21	21	20	100	0	0	0.12	2
pal-can-331	hsa-miR-32-5p	21	22	21	100	0	0	0.059	1	21	1	21	mir-32		mlT-miR-32-5p	21	22	21	100	0	0	0.002	1	21	1	21															hsa-miR-32-3p	20	22	20	100	0	0	0.12	1
pal-can-332	eca-miR-507	22	21	20	100	0	0	0.13	3	22	1	20	mir-506		mlT-miR-547-3p	22	17	16	81.25	3	0	3.2	7	22	1	16		Candidate_869	22	25	22	90.91	2	0	0.022	1	22	1	22
pal-can-335	mmu-miR-3085-3p	21	21	21	100	0	0	0.059	1	21	1	21			mlT-miR-3085-3p	21	21	21	100	0	0	0.002	1	21	1	21															mmu-miR-3085-5p	25	25	25	92	2	0	0.052	1
pal-can-336	hsa-miR-656-3p	21	21	21	100	0	0	0.059	1	21	1	21	mir-154		mlT-miR-496A-3p	21	22	20	70	6	0	8.6	1	20	3	22															hsa-miR-656-5p	21	21	21	100	0	0	0.059	1
pal-can-337	ppy-miR-378b	20	21	20	100	0	0	0.12	1	20	1	20	mir-378
pal-can-338	hsa-miR-1277-3p	22	22	22	100	0	0	0.03	1	22	1	22	mir-467
pal-can-339	hsa-miR-187-3p	22	22	22	100	0	0	0.03	1	22	1	22	mir-187		mlT-miR-187-3p	22	22	22	100	0	0	0.0008	1	22	1	22															hsa-miR-187-5p	21	22	21	95.24	1	0	0.22	1
pal-can-342	mmu-miR-3059-5p	22	22	22	100	0	0	0.03	1	22	1	22	mir-3059		mlT-miR-3059-5p	22	22	22	100	0	0	0.0008	1	22	1	22															mml-miR-3059-3p	21	21	21	100	0	0	0.059	1
pal-can-343	hsa-miR-487a-3p	22	22	22	100	0	0	0.03	1	22	1	22	mir-154		mlT-miR-376b-3p	22	17	17	88.24	2	0	0.42	3	19	1	17		Candidate_392	22	22	22	100	0	0	0.002	1	22	1	22		hsa-miR-487a-5p	22	22	22	100	0	0	0.03	1
pal-can-344	cfa-miR-371	21	22	21	100	0	0	0.059	1	21	1	21	mir-290																												hsa-miR-371b-3p	21	23	21	95.24	1	0	0.22	1
pal-can-346	ssc-miR-1306-3p	21	21	21	100	0	0	0.059	1	21	1	21	mir-1306		mlT-miR-1306-3p	21	21	21	100	0	0	0.002	1	21	1	21
pal-can-350	ssc-miR-190b	24	22	22	100	0	0	0.032	1	22	1	22	mir-190		mlT-miR-190b-5p	24	21	21	100	0	0	0.002	1	21	1	21															tgu-miR-190-3p	24	22	22	86.36	3	0	1.7	3
pal-can-351	hsa-miR-362-3p	23	22	22	100	0	0	0.031	1	22	1	22	mir-362		mlT-miR-362-3p	23	16	16	93.75	1	0	0.24	3	18	1	16															ssc-miR-362	26	25	25	100	0	0	0.004	2
pal-can-352	hsa-miR-378c	18	25	18	100	0	0	0.45	1	18	1	18			mlT-miR-378A-3p	18	21	18	100	0	0	0.012	1	18	1	18		Candidate_241	18	24	18	100	0	0	0.024	1	18	2	19
pal-can-356	hsa-miR-339-5p	19	23	19	100	0	0	0.23	1	19	1	19	mir-339															Candidate_886	19	25	19	100	0	0	0.012	1	19	1	19
pal-can-358	hsa-miR-1911-5p	23	23	23	100	0	0	0.015	1	23	1	23	mir-1911															Candidate_197	23	24	23	69.57	7	0	7.9	1	23	1	23		mml-miR-1911-3p	22	21	21	95.24	1	0	0.23	2
pal-can-360	eca-miR-1839	22	22	22	100	0	0	0.03	1	22	1	22	mir-1839
pal-can-368	hsa-miR-378e	20	19	19	100	0	0	0.24	1	19	1	19	mir-378
pal-can-370	hsa-miR-18b-5p	21	23	21	100	0	0	0.059	1	21	1	21	mir-17		mlT-miR-18b-5p	21	23	21	100	0	0	0.002	1	21	1	21		Candidate_290	21	25	21	95.24	1	0	0.012	1	21	1	21		mmu-miR-18b-3p	22	22	22	100	0	0	0.03	1
pal-can-371	hsa-miR-378e	20	19	19	100	0	0	0.24	1	19	1	19	mir-378
pal-can-375	hsa-miR-339-5p	21	23	21	100	0	0	0.059	1	21	1	21	mir-339		mlT-miR-151-5p	21	21	12	91.67	1	0	4.1	10	21	1	12		Candidate_886	21	25	21	100	0	0	0.003	1	21	1	21
pal-can-380	hsa-miR-3064-5p	21	21	21	100	0	0	0.059	1	21	1	21	mir-3064		mlT-miR-3064-5p	21	22	21	100	0	0	0.002	1	21	1	21															hsa-miR-3064-3p	21	23	21	100	0	0	0.059	1
pal-can-390	ssc-miR-1285	21	24	15	100	0	0	4.7	1	15	10	24	mir-128
pal-can-412	hsa-miR-484	21	22	21	100	0	0	0.059	1	21	1	21	mir-484
pal-can-414	oar-miR-668-3p	21	21	21	100	0	0	0.059	1	21	1	21	mir-668		mlT-miR-411-3p	21	22	21	80.95	4	0	0.3	1	21	2	22															oar-miR-668-5p	25	21	21	100	0	0	0.07	1
pal-can-418	hsa-miR-378f	21	20	20	100	0	0	0.12	1	20	1	20
pal-can-423	ssc-miR-664-3p	22	24	22	100	0	0	0.03	1	22	3	24	mir-664																												hsa-miR-664a-5p	24	24	23	82.61	4	0	3	1
pal-can-205	hsa-miR-182-5p	24	24	24	95.83	1	0	0.028	1	24	1	24	mir-182															Candidate_631	24	25	24	95.83	1	0	0.001	1	24	1	24
pal-can-022	bta-miR-192	22	23	22	95.45	1	0	0.11	1	22	1	22	mir-192		mlT-miR-215-5p	22	18	18	94.44	1	0	0.054	2	19	1	18		Candidate_792	22	25	22	95.45	1	0	0.006	1	22	1	22		hsa-miR-192-3p	23	22	22	100	0	0	0.031	1
pal-can-034	bta-miR-215	22	22	22	95.45	1	0	0.11	1	22	1	22	mir-21		mlT-miR-192-5p	22	18	18	94.44	1	0	0.054	2	19	1	18		Candidate_90	22	23	22	95.45	1	0	0.006	1	22	2	23		hsa-miR-215-3p	22	23	22	95.45	1	0	0.11	1
pal-can-140	hsa-miR-224-3p	22	23	22	95.45	1	0	0.11	1	22	2	23	mir-224																												bta-miR-224	24	23	23	95.65	1	0	0.058	1
pal-can-249	hsa-miR-196b-5p	22	22	22	95.45	1	0	0.11	1	22	1	22	mir-196		mlT-miR-196b-5p	22	22	22	95.45	1	0	0.003	1	22	1	22		Candidate_688	22	23	22	95.45	1	0	0.006	1	22	1	22
pal-can-316	age-miR-513c	22	22	22	95.45	1	0	0.11	1	22	1	22	mir-506															Candidate_215	22	24	22	90.91	2	0	0.022	1	22	1	22
pal-can-333	mmu-miR-1249-5p	22	25	22	95.45	1	0	0.11	1	22	1	22	mir-1249		mlT-miR-1249-5p	22	18	18	94.44	1	0	0.054	3	20	1	18															hsa-miR-1249	21	22	21	100	0	0	0.059	1
pal-can-400	mml-miR-599-5p	22	22	22	95.45	1	0	0.11	1	22	1	22	mir-599																												hsa-miR-599	20	20	19	100	0	0	0.24	1
pal-can-411	hsa-miR-377-5p	22	22	22	95.45	1	0	0.11	1	22	1	22	mir-154		mlT-miR-496A-5p	22	21	20	75	5	0	2.4	3	22	1	20		Candidate_391	22	25	22	77.27	5	0	1.1	1	22	1	22		hsa-miR-377-3p	22	22	22	100	0	0	0.03	1
pal-can-231	bta-miR-6529	21	21	21	95.24	1	0	0.22	1	21	1	21	mir-6529																												mml-miR-6529-3p	22	22	22	100	0	0	0.03	1
pal-can-253	hsa-miR-105-3p	23	22	21	95.24	1	0	0.24	3	23	1	21																													hsa-miR-105-5p	24	23	23	91.3	2	0	0.22	1
pal-can-257	bta-miR-6119-5p	21	23	21	95.24	1	0	0.22	1	21	1	21																													bta-miR-6119-3p	20	23	20	95	1	0	0.43	1
pal-can-134	ggo-miR-885	21	20	20	95	1	0	0.45	1	20	1	20																													hsa-miR-885-5p	22	22	22	100	0	0	0.03	1
pal-can-270	hsa-miR-665	22	20	20	95	1	0	0.47	1	20	1	20																													oar-miR-665-5p	22	22	22	90.91	2	0	0.41	1
pal-can-328	hsa-miR-378d	20	20	20	95	1	0	0.43	1	20	1	20	mir-378
pal-can-329	hsa-miR-378d	20	20	20	95	1	0	0.43	1	20	1	20	mir-378
pal-can-363	ggo-miR-151a	21	20	20	95	1	0	0.45	1	20	1	20	mir-28
pal-can-407	hsa-miR-378d	20	20	20	95	1	0	0.43	1	20	1	20	mir-378
pal-can-161	eca-miR-503	19	23	19	94.74	1	0	0.85	1	19	1	19																Candidate_703	19	24	19	94.74	1	0	0.045	1	19	1	19		bta-miR-503-3p	19	23	19	100	0	0	0.23	1
pal-can-382	xtr-miR-449c-5p	25	26	26	92.31	1	1	0.11	1	25	1	26	mir-449
pal-can-184	bta-miR-7	24	24	24	91.67	2	0	0.1	1	24	1	24	mir-7		mlT-miR-7A-5p	24	23	23	91.3	2	0	0.006	1	23	1	23		Candidate_878	24	25	24	91.67	2	0	0.006	1	24	1	24		mmu-miR-7a-2-3p	22	22	22	100	0	0	0.03	1
pal-can-110	hsa-miR-664a-5p	23	24	23	91.3	2	0	0.21	1	23	2	24	mir-664																												ssc-miR-664-3p	22	24	22	100	0	0	0.03	1
pal-can-125	ssc-miR-7140-5p	22	22	22	90.91	2	0	0.41	1	22	1	22
pal-can-133	hsa-miR-337-3p	21	22	21	90.48	2	0	0.81	1	21	1	21	mir-337															Candidate_101	21	22	21	100	0	0	0.003	1	21	1	21		hsa-miR-337-5p	23	21	21	90.48	2	0	0.89	2
pal-can-252	hsa-miR-376c-3p	21	21	21	90.48	2	0	0.81	1	21	1	21	mir-368		mlT-miR-376C-3p	21	21	21	85.71	3	0	0.08	1	21	1	21		Candidate_376	21	23	21	85.71	3	0	0.16	1	21	1	21		bta-miR-376c	22	22	22	100	0	0	0.03	1
pal-can-365	hsa-miR-107	21	23	21	90.48	2	0	0.81	1	21	1	21	mir-103		mlT-miR-107-3p	21	23	21	90.48	2	0	0.022	1	21	1	21		Candidate_545	21	25	21	90.48	2	0	0.043	1	21	1	21
pal-can-361	mmu-let-7k	20	19	19	89.47	2	0	3.3	1	19	1	19
pal-can-103	cfa-miR-514	22	23	22	86.36	3	0	1.5	1	22	1	22	mir-506															Candidate_254	22	21	12	91.67	1	0	8.7	1	12	10	21
pal-can-081	rno-miR-465-3p	21	22	20	85	3	0	6.3	1	20	3	22
pal-can-091	ppy-miR-513a-2-3p	21	22	20	85	3	0	6.3	1	20	3	22	mir-506
pal-can-276	hsa-miR-541-5p	20	25	20	85	3	0	6	1	20	1	20	mir-541																												mml-miR-541-3p	19	22	19	89.47	2	0	3.2	1
pal-can-372	hsa-miR-708-3p	22	22	20	85	3	0	6.6	1	20	3	22	mir-708		mlT-miR-708-3p	22	22	20	85	3	0	0.17	1	20	3	22
pal-can-132	hsa-miR-664a-5p	23	24	23	82.61	4	0	2.9	1	23	2	24	mir-664																												ssc-miR-664-3p	22	24	22	90.91	2	0	0.41	1
pal-can-158	hsa-miR-513c-3p	22	23	22	81.82	4	0	5.7	1	22	2	23	mir-506
pal-can-278															mlT-miR-708-5p	18	23	11	90.91	1	0	7.3	1	11	13	23
pal-can-409															mlT-leT-7A-5p	20	22	22	90.91	0	1	0.057	1	20	1	22		Candidate_876	20	24	22	86.36	1	1	0.43	1	20	1	22
pal-can-323															mlT-miR-144-3p	23	20	14	85.71	2	0	3.9	1	14	7	20															hsa-miR-5701	19	19	14	100	0	0	8.8	1
pal-can-187															mlT-miR-574-5p	21	23	13	84.62	2	0	7.4	9	21	1	13
pal-can-271															mlT-miR-221-5p	23	26	15	80	3	0	7	9	23	1	15
pal-can-204															mlT-miR-192-3p	22	22	21	71.43	6	0	4.3	1	21	2	22
pal-can-210																												Candidate_318	23	23	14	92.86	1	0	2.1	10	23	1	14
pal-can-232																												Candidate_318	23	23	14	92.86	1	0	2.1	10	23	1	14
pal-can-345																												Candidate_458	22	22	15	86.67	2	0	3.6	8	22	1	15
pal-can-349																												Candidate_458	22	22	15	86.67	2	0	3.6	8	22	1	15
pal-can-420																												Candidate_102	19	25	17	82.35	3	0	2.7	3	19	1	17
pal-can-259																												Candidate_649	23	22	19	78.95	4	0	2.8	5	23	1	19
pal-can-389																												Candidate_197	20	24	20	75	5	0	4.4	1	20	5	24
pal-can-101
pal-can-102
pal-can-119
pal-can-155
pal-can-157
pal-can-179
pal-can-195
pal-can-209
pal-can-220
pal-can-222
pal-can-227
pal-can-245																																									hsa-miR-1301-5p	21	19	19	94.74	1	0	0.94	3
pal-can-247
pal-can-251
pal-can-254
pal-can-256
pal-can-261
pal-can-263
pal-can-265
pal-can-266
pal-can-269
pal-can-272
pal-can-274
pal-can-275
pal-can-279
pal-can-280
pal-can-283
pal-can-285
pal-can-287
pal-can-288
pal-can-290
pal-can-291
pal-can-292
pal-can-298
pal-can-299
pal-can-302
pal-can-303
pal-can-304
pal-can-307
pal-can-308
pal-can-310
pal-can-313
pal-can-315
pal-can-321
pal-can-334
pal-can-348
pal-can-353
pal-can-354
pal-can-355
pal-can-357
pal-can-359
pal-can-362
pal-can-364
pal-can-367
pal-can-369
pal-can-378
pal-can-379
pal-can-381
pal-can-383
pal-can-384
pal-can-385
pal-can-387
pal-can-388
pal-can-392
pal-can-393
pal-can-394
pal-can-395
pal-can-396
pal-can-398
pal-can-399
pal-can-401																																									hsa-miR-5585-5p	25	22	21	85.71	3	0	3.6	5
pal-can-402
pal-can-404
pal-can-406
pal-can-408
pal-can-410
pal-can-413
pal-can-415
pal-can-416
pal-can-419
pal-can-421
pal-can-424
pal-can-426
[truncated: 89 more columns]
