# Supplementary material for: Characterisation of novel microRNAs in the Black flying fox (Pteropus alecto) by deep sequencing
Source: BMC Genomics. 2014 Aug 15;15(1):682. doi: 10.1186/1471-2164-15-682 (PMC4156645; doi:10.1186/1471-2164-15-682)
Supplement: Supplementary file 6 — Additional file 6: Table S5: P. alecto miRNAs located within introns and exons. The genomic coordinates of all P. alecto miRNA precursors were compared with those of all annotated protein-coding genes. MiRNAs located fully within introns or exons are indicated, as well as those that lie across exon boundaries. Only miRNAs located on the same strand as their parent gene are reported. (XLSX 56 KB) [file 12864_2013_6398_MOESM6_ESM.xlsx]

## Sheet: Sheet1
miRNA	hit_accession	hit_ID	hit_type
pal-can-346	PAL_GLEAN_10007685	DGCR8	exon
pal-can-306	PAL_GLEAN_10014233	USMG5	exon
pal-can-011	PAL_GLEAN_10022330	NA	exon
pal-can-385	PAL_GLEAN_10014545	ACTG1	exon boundary
pal-can-290	PAL_GLEAN_10009993	MLL2	exon boundary
pal-can-313	PAL_GLEAN_10005974	MKNK2	exon boundary
pal-can-359	PAL_GLEAN_10011708	TBL3	exon boundary
pal-can-194	PAL_GLEAN_10018188	VWA5B2	exon boundary
pal-can-163	PAL_GLEAN_10012825	CTDSPL	intron
pal-can-271	PAL_GLEAN_10017676	SMG7	intron
pal-can-146	PAL_GLEAN_10000542	CHM	intron
pal-can-319	PAL_GLEAN_10004708	TRPM1	intron
pal-can-167	PAL_GLEAN_10010392	PTK2	intron
pal-can-151	PAL_GLEAN_10017295	DPYD	intron
pal-can-147	PAL_GLEAN_10003711	TMEM164	intron
pal-can-312	PAL_GLEAN_10014394	PTPRN	intron
pal-can-186	PAL_GLEAN_10014433	CTDSP1	intron
pal-can-331	PAL_GLEAN_10009404	C9ORF5	intron
pal-can-287	PAL_GLEAN_10006256	ENAH	intron
pal-can-367	PAL_GLEAN_10005199	PTCD3	intron
pal-can-406	PAL_GLEAN_10001727	TTC23L	intron
pal-can-292	PAL_GLEAN_10021159	SNRNP27	intron
pal-can-144	PAL_GLEAN_10014560	AATK	intron
pal-can-380	PAL_GLEAN_10014867	DDX5	intron
pal-can-040	PAL_GLEAN_10007686	C22ORF25	intron
pal-can-131	PAL_GLEAN_10007723	FGF13	intron
pal-can-140	PAL_GLEAN_10000997	GABRE	intron
pal-can-218	PAL_GLEAN_10000997	GABRE	intron
pal-can-269	PAL_GLEAN_10023146	ZNF521	intron
pal-can-326	PAL_GLEAN_10020576	JMJD1C	intron
pal-can-333	PAL_GLEAN_10007155	C22ORF9	intron
pal-can-168	PAL_GLEAN_10007216	SREBF2	intron
pal-can-064	PAL_GLEAN_10002017	HUWE1	intron
pal-can-036	PAL_GLEAN_10004370	ZNF684	intron
pal-can-175	PAL_GLEAN_10004036	EML2	intron
pal-can-132	PAL_GLEAN_10000549	DKC1	intron
pal-can-364	PAL_GLEAN_10024948	SSBP2	intron
pal-can-083	PAL_GLEAN_10008327	HNRNPK	intron
pal-can-213	PAL_GLEAN_10019128	MEST	intron
pal-can-056	PAL_GLEAN_10005033	COPZ1	intron
pal-can-076	PAL_GLEAN_10023867	ZRANB2	intron
pal-can-231	PAL_GLEAN_10006516	GSK3B	intron
pal-can-338	PAL_GLEAN_10003569	WDR44	intron
pal-can-016	PAL_GLEAN_10025825	R3HDM1	intron
pal-can-407	PAL_GLEAN_10026113	CASP10	intron
pal-can-268	PAL_GLEAN_10002536	MYH7	intron
pal-can-138	PAL_GLEAN_10002537	MYH6	intron
pal-can-412	PAL_GLEAN_10009736	NDE1	intron
pal-can-275	PAL_GLEAN_10009763	TMC5	intron
pal-can-279	PAL_GLEAN_10009763	TMC5	intron
pal-can-101	PAL_GLEAN_10015388	FBXO25	intron
pal-can-075	PAL_GLEAN_10001998	CLCN5	intron
pal-can-325	PAL_GLEAN_10001998	CLCN5	intron
pal-can-099	PAL_GLEAN_10001998	CLCN5	intron
pal-can-351	PAL_GLEAN_10001998	CLCN5	intron
pal-can-100	PAL_GLEAN_10001998	CLCN5	intron
pal-can-124	PAL_GLEAN_10001998	CLCN5	intron
pal-can-173	PAL_GLEAN_10001998	CLCN5	intron
pal-can-230	PAL_GLEAN_10018861	PANK3	intron
pal-can-148	PAL_GLEAN_10018862	SLIT3	intron
pal-can-266	PAL_GLEAN_10001085	BAT5	intron
pal-can-356	PAL_GLEAN_10016279	VPS4A	intron
pal-can-007	PAL_GLEAN_10016288	WWP2	intron
pal-can-155	PAL_GLEAN_10011172	AP2A2	intron
pal-can-375	PAL_GLEAN_10011402	PPP2R5B	intron
pal-can-021	PAL_GLEAN_10004888	CTDSP2	intron
pal-can-125	PAL_GLEAN_10024194	REM1	intron
pal-can-030	PAL_GLEAN_10024260	MYH7B	intron
pal-can-387	PAL_GLEAN_10024455	NA	intron
pal-can-238	PAL_GLEAN_10024111	PANK2	intron
pal-can-136	PAL_GLEAN_10022626	FAM114A1	intron
pal-can-260	PAL_GLEAN_10022666	SLIT2	intron
pal-can-187	PAL_GLEAN_10008609	B9D1	intron
pal-can-426	PAL_GLEAN_10008613	GRAP	intron
pal-can-294	PAL_GLEAN_10008635	SREBF1	intron
pal-can-184	PAL_GLEAN_10009471	AEN	intron
pal-can-360	PAL_GLEAN_10009531	NA	intron
pal-can-272	PAL_GLEAN_10012191	EPRS	intron
pal-can-034	PAL_GLEAN_10012192	BPNT1	intron
pal-can-141	PAL_GLEAN_10012192	BPNT1	intron
pal-can-110	PAL_GLEAN_10012195	RAB3GAP2	intron
pal-can-079	PAL_GLEAN_10012685	EGFL7	intron
pal-can-092	PAL_GLEAN_10012113	MCM7	intron
pal-can-093	PAL_GLEAN_10012113	MCM7	intron
pal-can-031	PAL_GLEAN_10012113	MCM7	intron
pal-can-005	PAL_GLEAN_10022241	WDR82	intron
pal-can-134	PAL_GLEAN_10022287	ATP2B2	intron
pal-can-300	PAL_GLEAN_10016835	KLHL3	intron
pal-can-229	PAL_GLEAN_10016989	RASGEF1C	intron
pal-can-424	PAL_GLEAN_10017064	ZNF692	intron
pal-can-170	PAL_GLEAN_10020866	EVL	intron
pal-can-071	PAL_GLEAN_10018433	SMC4	intron
pal-can-077	PAL_GLEAN_10018433	SMC4	intron
pal-can-258	PAL_GLEAN_10023449	CCPG1	intron
pal-can-274	PAL_GLEAN_10018224	EIF4A2	intron
pal-can-069	PAL_GLEAN_10018236	LPP	intron
pal-can-235	PAL_GLEAN_10018379	PANK1	intron
pal-can-379	PAL_GLEAN_10015554	CHD4	intron
pal-can-244	PAL_GLEAN_10021050	RCL1	intron
pal-can-108	PAL_GLEAN_10021086	TRPM3	intron
pal-can-363	PAL_GLEAN_10019636	PLXDC1	intron
pal-can-310	PAL_GLEAN_10019964	TAOK1	intron
pal-can-035	PAL_GLEAN_10019975	CCDC55	intron
pal-can-181	PAL_GLEAN_10019669	COPZ2	intron
pal-can-154	PAL_GLEAN_10019795	SKA2	intron
pal-can-149	PAL_GLEAN_10019795	SKA2	intron
