# Supplementary material for: Characterisation of novel microRNAs in the Black flying fox (Pteropus alecto) by deep sequencing
Source: BMC Genomics. 2014 Aug 15;15(1):682. doi: 10.1186/1471-2164-15-682 (PMC4156645; doi:10.1186/1471-2164-15-682)
Supplement: Supplementary file 7 — Additional file 7: Table S6: Clustering of P. alecto miRNAs on genome scaffolds. Genomic coordinates were used to identify clusters of proximal miRNAs within the P. alecto genome. An upper limit of 5000 bp was used for cluster identification, and the minimum cluster size was two. MiRNAs with overlapping coordinates were treated as single entities in the cluster analysis as they likely represent only one genuine miRNA, as describe in the text. (XLSX 50 KB) [file 12864_2013_6398_MOESM7_ESM.xlsx]

## Sheet: Sheet1
miRNA	cluster	number in cluster (excluding overlap)	scaffold	start	end	orientation	distance to next miRNA in cluster (negative = overlapping)
pal-can-066	1	33	scaffold8	22067500	22067559	+	1200
pal-can-086	1	33	scaffold8	22068759	22068815	+	403
pal-can-111	1	33	scaffold8	22069218	22069272	+	1162
pal-can-150	1	33	scaffold8	22070434	22070491	+	672
pal-can-085	1	33	scaffold8	22071163	22071219	+	234
pal-can-264	1	33	scaffold8	22071453	22071511	+	710
pal-can-156	1	33	scaffold8	22072221	22072281	+	4730
pal-can-246	1	33	scaffold8	22077011	22077069	+	1778
pal-can-226	1	33	scaffold8	22078847	22078905	+	1924
pal-can-023	1	33	scaffold8	22080829	22080885	+	3160
pal-can-252	1	33	scaffold8	22084045	22084103	+	285
pal-can-239	1	33	scaffold8	22084388	22084446	+	322
pal-can-255	1	33	scaffold8	22084768	22084826	+	304
pal-can-330	1	33	scaffold8	22085130	22085186	+	1601
pal-can-112	1	33	scaffold8	22086787	22086847	+	1591
pal-can-208	1	33	scaffold8	22088438	22088497	+	457
pal-can-135	1	33	scaffold8	22088954	22089012	+	1271
pal-can-250	1	33	scaffold8	22090283	22090342	+	724
pal-can-241	1	33	scaffold8	22091066	22091123	+	2845
pal-can-243	1	33	scaffold8	22093968	22094022	+	358
pal-can-343	1	33	scaffold8	22094380	22094438	+	2355
pal-can-082	1	33	scaffold8	22096793	22096851	+	894
pal-can-414	1	33	scaffold8	22097745	22097806	+	99
pal-can-062	1	33	scaffold8	22097905	22097964	+	721
pal-can-192	1	33	scaffold8	22098685	22098742	+	3595
pal-can-277	1	33	scaffold8	22102337	22102398	+	2075
pal-can-411	1	33	scaffold8	22104473	22104533	+	2309
pal-can-276	1	33	scaffold8	22106842	22106908	+	835
pal-can-191	1	33	scaffold8	22107743	22107797	+	83
pal-can-185	1	33	scaffold8	22107880	22107935	+	85
pal-can-137	1	33	scaffold8	22108020	22108076	+	266
pal-can-206	1	33	scaffold8	22108342	22108398	+	692
pal-can-336	1	33	scaffold8	22109090	22109146	+
pal-can-075	2	6	scaffold365	313096	313155	+	280
pal-can-325	2	6	scaffold365	313435	313495	+	2357
pal-can-099	2	6	scaffold365	315852	315912	+	444
pal-can-351	2	6	scaffold365	316356	316417	+	1242
pal-can-100	2	6	scaffold365	317659	317719	+	1983
pal-can-124	2	6	scaffold365	319702	319758	+
pal-can-084	3	6	scaffold19	434108	434166	+	265
pal-can-161	3	6	scaffold19	434431	434494	+	4806
pal-can-225	3	6	scaffold19	439300	439359	+	709
pal-can-234	3	6	scaffold19	440068	440125	+	75
pal-can-240	3	6	scaffold19	440200	440257	+	112
pal-can-189	3	6	scaffold19	440369	440427	+
pal-can-237	4	6	scaffold19	682421	682480	+	100
pal-can-370	4	6	scaffold19	682580	682642	+	153
pal-can-128	4	6	scaffold19	682795	682853	+	66
pal-can-216	4	6	scaffold19	682919	682985	+	89
pal-can-212	4	6	scaffold19	683074	683133	+	85
pal-can-061	4	6	scaffold19	683218	683283	+
pal-can-105	5	5	scaffold72	19601270	19601330	+	78
pal-can-248	5	5	scaffold72	19601408	19601470	+	247
pal-can-198	5	5	scaffold72	19601717	19601776	+	76
pal-can-217	5	5	scaffold72	19601852	19601913	+	56
pal-can-039	5	5	scaffold72	19601969	19602028	+
pal-can-296	6	4 (2)	scaffold24	1990165	1990222	+	-22
pal-can-281	6	4 (2)	scaffold24	1990200	1990264	+	134
pal-can-045	6	4 (2)	scaffold24	1990398	1990461	-	-61
pal-can-043	6	4 (2)	scaffold24	1990400	1990463	+
pal-can-201	7	3	scaffold22	9530388	9530450	+	163
pal-can-196	7	3	scaffold22	9530613	9530677	+	4078
pal-can-205	7	3	scaffold22	9534755	9534814	+
pal-can-293	8	4	scaffold8	21954516	21954590	+	1030
pal-can-202	8	4	scaffold8	21955620	21955676	+	1433
pal-can-171	8	4	scaffold8	21957109	21957178	+	118
pal-can-126	8	4	scaffold8	21957296	21957352	+
pal-can-195	9	3	scaffold1099	6349	6405	-	2048
pal-can-261	9	3	scaffold1099	8453	8507	-	4498
pal-can-303	9	3	scaffold1099	13005	13062	-
pal-can-102	10	3	scaffold275	1605188	1605247	+	3216
pal-can-256	10	3	scaffold275	1608463	1608521	+	4212
pal-can-103	10	3	scaffold275	1612733	1612789	+
pal-can-182	11	3	scaffold41	360076	360134	-	357
pal-can-010	11	3	scaffold41	360491	360557	-	98
pal-can-037	11	3	scaffold41	360655	360716	-
pal-can-092	12	3	scaffold68	9351975	9352037	+	169
pal-can-093	12	3	scaffold68	9352206	9352267	+	146
pal-can-031	12	3	scaffold68	9352413	9352473	+
pal-can-054	13	3	scaffold700	244025	244084	+	513
pal-can-055	13	3	scaffold700	244597	244658	+	1230
pal-can-177	13	3	scaffold700	245888	245947	+
pal-can-332	14	2	scaffold275	1627757	1627813	+	254
pal-can-091	14	2	scaffold275	1628067	1628130	+
pal-can-034	15	2	scaffold65	7895161	7895220	-	590
pal-can-141	15	2	scaffold65	7895810	7895868	-
pal-can-094	16	2	scaffold73	5389916	5389977	-	1025
pal-can-382	16	2	scaffold73	5391002	5391060	-
pal-can-133	17	2	scaffold8	21946950	21947009	+	478
pal-can-270	17	2	scaffold8	21947487	21947543	+
pal-can-233	18	2	scaffold101	126677	126737	-	483
pal-can-236	18	2	scaffold101	127220	127284	-
pal-can-097	19	2	scaffold105	2845053	2845112	-	4115
pal-can-032	19	2	scaffold105	2849227	2849289	-
pal-can-024	20	2	scaffold138	1518147	1518210	-	172
pal-can-057	20	2	scaffold138	1518382	1518441	-
pal-can-140	21	2	scaffold141	8470	8538	-	983
pal-can-218	21	2	scaffold141	9521	9582	-
pal-can-001	22	2	scaffold146	24722761	24722822	+	3194
pal-can-060	22	2	scaffold146	24726016	24726076	+
pal-can-251	23	2	scaffold184	1563	1619	+	2062
pal-can-158	23	2	scaffold184	3681	3739	+
pal-can-404	24	2	scaffold191	1114277	1114338	+	778
pal-can-334	24	2	scaffold191	1115116	1115178	+
pal-can-221	25	2	scaffold22	8753632	8753697	+	339
pal-can-020	25	2	scaffold22	8754036	8754096	+
pal-can-015	26	2	scaffold224	5971005	5971060	-	521
pal-can-068	26	2	scaffold224	5971581	5971640	-
pal-can-051	27	2	scaffold388	907547	907608	-	107
pal-can-050	27	2	scaffold388	907715	907773	-
pal-can-129	28	2	scaffold388	940222	940283	+	114
pal-can-200	28	2	scaffold388	940397	940461	+
pal-can-041	29	2	scaffold392	105228	105290	-	684
pal-can-190	29	2	scaffold392	105974	106036	-
pal-can-169	30	2	scaffold398	3032191	3032252	-	256
pal-can-166	30	2	scaffold398	3032508	3032575	-
pal-can-008	31	2	scaffold40	1368065	1368120	+	1375
pal-can-211	31	2	scaffold40	1369495	1369556	+
pal-can-095	32	2	scaffold413	3176731	3176792	+	79
pal-can-070	32	2	scaffold413	3176871	3176936	+
pal-can-073	33	2	scaffold43	6029463	6029522	+	142
pal-can-022	33	2	scaffold43	6029664	6029730	+
pal-can-117	34	2	scaffold53	483110	483172	-	413
pal-can-025	34	2	scaffold53	483585	483646	-
pal-can-286	35	2	scaffold587	199419	199475	-	108
pal-can-120	35	2	scaffold587	199583	199635	-
pal-can-027	36	2	scaffold67	1516968	1517028	+	1178
pal-can-042	36	2	scaffold67	1518206	1518264	+
pal-can-172	37	2	scaffold7	33908792	33908849	-	4031
pal-can-018	37	2	scaffold7	33912880	33912940	-
pal-can-071	38	2	scaffold81	3797203	3797268	-	87
pal-can-077	38	2	scaffold81	3797355	3797413	-
pal-can-044	39	2	scaffold81	10578171	10578231	+	674
pal-can-199	39	2	scaffold81	10578905	10578972	+
pal-can-028	40	2	scaffold90	1373197	1373259	+	125
pal-can-047	40	2	scaffold90	1373384	1373445	+
pal-can-080	41	2	scaffold94	13552801	13552864	+	344
pal-can-176	41	2	scaffold94	13553208	13553271	+
pal-can-121	42	2	scaffold98	22547910	22547968	-	353
pal-can-115	42	2	scaffold98	22548321	22548383	-
