# Supplementary material for: Characterisation of novel microRNAs in the Black flying fox (Pteropus alecto) by deep sequencing
Source: BMC Genomics. 2014 Aug 15;15(1):682. doi: 10.1186/1471-2164-15-682 (PMC4156645; doi:10.1186/1471-2164-15-682)
Supplement: Supplementary file 9 — Additional file 9: Table S7: Analysis of P. alecto miRNA seed sequences. The sequence of nucleotides 2–7 for each mature miRNA were examined and compared with the repertoire of seed sequences present in vertebrate mature miRNAs in miRBase version 20. This provides an overview and allows comparison of frequent and rare seed usage in P. alecto and the miRBase vertebrate dataset, and illustrates the degree of seed diversity present in P. alecto miRNAs. A total of 21 P. alecto miRNAs had seed sequences distinct from those in the miRBase vertebrate collection, however additional methods were required to confirm the presence of novel seed sequences, as described in further detail in the text. (XLSX 45 KB) [file 12864_2013_6398_MOESM9_ESM.xlsx]

## Sheet: Sheet1
seed sequence	occurrences in data	occurrences in miRBase vertebrates	bat miRNAs with this seed
gaggua	12	223	pal-can-199,pal-can-064,pal-can-361,pal-can-203,pal-can-409,pal-can-257,pal-can-011,pal-can-010,pal-can-004,pal-can-005,pal-can-406,pal-can-003
cuggac	9	37	pal-can-352,pal-can-368,pal-can-009,pal-can-371,pal-can-418,pal-can-337,pal-can-329,pal-can-328,pal-can-407
agcagc	8	172	pal-can-161,pal-can-084,pal-can-166,pal-can-169,pal-can-077,pal-can-071,pal-can-070,pal-can-095
aaagug	6	140	pal-can-093,pal-can-092,pal-can-198,pal-can-237,pal-can-105,pal-can-128
auugca	6	121	pal-can-078,pal-can-031,pal-can-061,pal-can-212,pal-can-039,pal-can-331
ggcagu	6	89	pal-can-068,pal-can-094,pal-can-145,pal-can-382,pal-can-134,pal-can-015
acauuc	5	85	pal-can-042,pal-can-027,pal-can-047,pal-can-200,pal-can-028
ggaaug	5	65	pal-can-263,pal-can-419,pal-can-018,pal-can-002,pal-can-001
guaaac	4	129	pal-can-019,pal-can-063,pal-can-032,pal-can-097
agcacc	4	69	pal-can-233,pal-can-236,pal-can-020,pal-can-221
agguag	4	66	pal-can-249,pal-can-360,pal-can-130,pal-can-180
gcagca	4	65	pal-can-238,pal-can-230,pal-can-365,pal-can-235
ccugua	4	15	pal-can-296,pal-can-281,pal-can-043,pal-can-045
agugca	3	114	pal-can-072,pal-can-154,pal-can-318
acccgu	3	64	pal-can-037,pal-can-104,pal-can-044
cccuga	3	63	pal-can-046,pal-can-048,pal-can-182
aauacu	3	60	pal-can-054,pal-can-177,pal-can-080
cagugc	3	58	pal-can-056,pal-can-029,pal-can-181
ucaagu	3	47	pal-can-186,pal-can-021,pal-can-163
ggaaga	3	39	pal-can-214,pal-can-184,pal-can-083
cuuugg	3	35	pal-can-067,pal-can-314,pal-can-065
caguag	3	32	pal-can-012,pal-can-013,pal-can-014
uggucc	3	26	pal-can-060,pal-can-172,pal-can-059
cccugu	3	16	pal-can-375,pal-can-284,pal-can-356
ugcacc	3	6	pal-can-099,pal-can-173,pal-can-100
ucacag	2	75	pal-can-024,pal-can-051
gugcaa	2	66	pal-can-217,pal-can-216
acagua	2	63	pal-can-244,pal-can-178
acccug	2	63	pal-can-033,pal-can-074
ucacau	2	63	pal-can-057,pal-can-050
uauaca	2	62	pal-can-208,pal-can-112
gcuaca	2	61	pal-can-041,pal-can-190
uuggca	2	54	pal-can-205,pal-can-196
aaggug	2	53	pal-can-248,pal-can-370
gagaac	2	53	pal-can-224,pal-can-089
gcuggu	2	50	pal-can-098,pal-can-207
ucccuu	2	44	pal-can-319,pal-can-108
ugugcu	2	42	pal-can-260,pal-can-148
ugaccu	2	40	pal-can-034,pal-can-022
ugcaua	2	40	pal-can-159,pal-can-312
aacacu	2	31	pal-can-055,pal-can-176
ggagug	2	31	pal-can-006,pal-can-315
guaaca	2	29	pal-can-073,pal-can-141
ugcauu	2	28	pal-can-294,pal-can-168
acacac	2	27	pal-can-156,pal-can-351
auggca	2	26	pal-can-091,pal-can-201
cuggcu	2	22	pal-can-380,pal-can-335
aacgga	2	20	pal-can-385,pal-can-025
gguaga	2	17	pal-can-066,pal-can-302
agcuuu	2	16	pal-can-138,pal-can-139
aucaua	2	16	pal-can-343,pal-can-277
cuggga	2	13	pal-can-304,pal-can-266
gggucu	2	13	pal-can-090,pal-can-354
uuugcg	2	13	pal-can-240,pal-can-234
augugg	2	12	pal-can-327,pal-can-111
acucag	2	7	pal-can-195,pal-can-179
aggggc	2	6	pal-can-359,pal-can-298
cugaug	2	5	pal-can-291,pal-can-292
aggcua	2	4	pal-can-132,pal-can-110
ucucgg	2	4	pal-can-227,pal-can-220
gacuug	2	3	pal-can-349,pal-can-345
aaucuu	2	0	pal-can-355,pal-can-353
gacggc	2	0	pal-can-275,pal-can-279
auggcu	1	52	pal-can-262
cagcag	1	45	pal-can-160
gauaug	1	45	pal-can-350
uaagac	1	45	pal-can-030
aaucuc	1	43	pal-can-152
agcugc	1	40	pal-can-052
uuucag	1	39	pal-can-036
aaagcu	1	37	pal-can-164
agcuua	1	37	pal-can-017
aggagc	1	35	pal-can-127
gauugu	1	35	pal-can-162
cacagu	1	33	pal-can-016
ccuuca	1	33	pal-can-183
gagaug	1	32	pal-can-008
uguaca	1	32	pal-can-096
agcccu	1	31	pal-can-049
cuccca	1	31	pal-can-123
aaggca	1	30	pal-can-038
aaccug	1	28	pal-can-142
uuuuug	1	28	pal-can-058
ccaucg	1	26	pal-can-129
aacaaa	1	25	pal-can-226
aaugcc	1	25	pal-can-107
cgaccc	1	25	pal-can-228
cguguc	1	25	pal-can-339
ggacgg	1	25	pal-can-215
gucagu	1	25	pal-can-204
aguggu	1	24	pal-can-394
gaggcu	1	24	pal-can-062
ccagca	1	23	pal-can-144
ucauag	1	23	pal-can-255
cucaaa	1	22	pal-can-344
uauugc	1	22	pal-can-151
cucuga	1	21	pal-can-149
uaaugc	1	21	pal-can-113
uauaau	1	21	pal-can-120
uccagu	1	21	pal-can-211
auguaa	1	20	pal-can-150
uuguuc	1	20	pal-can-188
uuugca	1	20	pal-can-189
ggagag	1	19	pal-can-040
cugggc	1	18	pal-can-310
gagggg	1	18	pal-can-035
gagguu	1	18	pal-can-026
gugaca	1	18	pal-can-225
gugggg	1	18	pal-can-326
aaguug	1	17	pal-can-082
augaca	1	17	pal-can-117
caggcu	1	17	pal-can-412
gaucag	1	17	pal-can-219
gcaucc	1	17	pal-can-309
gcuucu	1	17	pal-can-395
ggcaag	1	17	pal-can-197
ggggug	1	17	pal-can-210
ucaaca	1	17	pal-can-286
aaagaa	1	16	pal-can-076
cgagga	1	16	pal-can-363
auauaa	1	15	pal-can-206
ccccug	1	15	pal-can-122
cggauc	1	15	pal-can-202
cuugga	1	15	pal-can-171
gauauc	1	15	pal-can-106
ucccac	1	15	pal-can-325
uccuau	1	15	pal-can-053
ugcccu	1	15	pal-can-300
augccu	1	14	pal-can-075
cucaca	1	14	pal-can-170
gaauug	1	14	pal-can-088
gggguu	1	14	pal-can-109
ugagga	1	14	pal-can-194
ugguuu	1	14	pal-can-320
uucugc	1	14	pal-can-241
acauag	1	13	pal-can-252
caggaa	1	13	pal-can-143
ccuugg	1	13	pal-can-115
ggacug	1	13	pal-can-114
ucauga	1	13	pal-can-293
aacauu	1	12	pal-can-246
acuguu	1	12	pal-can-218
agguca	1	12	pal-can-153
auggcg	1	12	pal-can-147
caagag	1	12	pal-can-213
caguaa	1	12	pal-can-223
gacccu	1	12	pal-can-131
ggagac	1	12	pal-can-087
ggcucu	1	12	pal-can-174
gggacu	1	12	pal-can-383
ggggga	1	12	pal-can-290
uaucag	1	12	pal-can-146
aucgua	1	11	pal-can-135
ccauaa	1	11	pal-can-193
gauuga	1	11	pal-can-103
gccugu	1	11	pal-can-410
ggggca	1	11	pal-can-247
uauaaa	1	11	pal-can-229
ucauuu	1	11	pal-can-423
uuggga	1	11	pal-can-299
acauua	1	10	pal-can-085
gguuac	1	10	pal-can-191
gucugc	1	10	pal-can-322
ugcuga	1	10	pal-can-258
uuccuc	1	10	pal-can-342
acagug	1	9	pal-can-378
acccau	1	9	pal-can-124
acguag	1	9	pal-can-338
aguaga	1	9	pal-can-086
auuuag	1	9	pal-can-256
caaagc	1	9	pal-can-175
caggga	1	9	pal-can-313
ccgugg	1	9	pal-can-121
cguugg	1	9	pal-can-346
gaccug	1	9	pal-can-251
gauugg	1	9	pal-can-332
ggagcu	1	9	pal-can-265
uagacu	1	9	pal-can-167
ugcagc	1	9	pal-can-245
acuaga	1	8	pal-can-069
ccaaua	1	8	pal-can-192
ccacag	1	8	pal-can-007
ccagga	1	8	pal-can-270
gaucga	1	8	pal-can-137
ggucga	1	8	pal-can-185
agcagg	1	7	pal-can-274
auauua	1	7	pal-can-336
caaguc	1	7	pal-can-280
ccugug	1	7	pal-can-081
ggcugu	1	7	pal-can-367
guaggg	1	7	pal-can-118
ugguug	1	7	pal-can-264
aacucu	1	6	pal-can-125
cuggua	1	6	pal-can-420
gugugu	1	6	pal-can-421
uaauau	1	6	pal-can-250
uuccgg	1	6	pal-can-187
acgcuc	1	5	pal-can-136
ggagau	1	5	pal-can-285
ggaggg	1	5	pal-can-333
gggaug	1	5	pal-can-232
guguga	1	5	pal-can-426
agagau	1	4	pal-can-231
agauuc	1	4	pal-can-330
agggcg	1	4	pal-can-273
ccugaa	1	4	pal-can-116
gauauu	1	4	pal-can-023
gcucua	1	4	pal-can-348
ggguug	1	4	pal-can-165
gugggc	1	4	pal-can-413
uaaauc	1	4	pal-can-321
ucguag	1	4	pal-can-239
uggaug	1	4	pal-can-334
ugucac	1	4	pal-can-414
aaagga	1	3	pal-can-362
aauggu	1	3	pal-can-140
aggggu	1	3	pal-can-276
aucccc	1	3	pal-can-155
cacagg	1	3	pal-can-259
cagaug	1	3	pal-can-323
cugagu	1	3	pal-can-416
gagguc	1	3	pal-can-411
ggaaac	1	3	pal-can-269
uugaua	1	3	pal-can-400
accggg	1	2	pal-can-287
accuaa	1	2	pal-can-119
agaaga	1	2	pal-can-254
aucauc	1	2	pal-can-126
auggaa	1	2	pal-can-415
caccau	1	2	pal-can-288
cacgga	1	2	pal-can-253
cagaaa	1	2	pal-can-222
ccuaaa	1	2	pal-can-399
gaguac	1	2	pal-can-358
gcugcu	1	2	pal-can-101
guugau	1	2	pal-can-243
uacacu	1	2	pal-can-308
uacucu	1	2	pal-can-402
uauaug	1	2	pal-can-387
aacagg	1	1	pal-can-157
acgggc	1	1	pal-can-272
acuuag	1	1	pal-can-261
auaaga	1	1	pal-can-268
auuugc	1	1	pal-can-158
auuugg	1	1	pal-can-303
ccgguc	1	1	pal-can-408
cgaccg	1	1	pal-can-306
cuaccc	1	1	pal-can-209
gccuag	1	1	pal-can-133
gccuug	1	1	pal-can-307
ggaaca	1	1	pal-can-396
ggaauu	1	1	pal-can-404
ggaguu	1	1	pal-can-401
guaccg	1	1	pal-can-079
ucuuaa	1	1	pal-can-379
uuaagg	1	1	pal-can-364
cacguc	1	0	pal-can-392
cauauc	1	0	pal-can-393
caucaa	1	0	pal-can-271
ccgaca	1	0	pal-can-424
cgacua	1	0	pal-can-388
cgaugg	1	0	pal-can-369
cuagau	1	0	pal-can-372
cuugau	1	0	pal-can-357
gcuagg	1	0	pal-can-102
gguaaa	1	0	pal-can-381
uaagcc	1	0	pal-can-389
uagcga	1	0	pal-can-390
uagucg	1	0	pal-can-283
ucccgg	1	0	pal-can-398
ucgcaa	1	0	pal-can-316
ucucgc	1	0	pal-can-278
uguaga	1	0	pal-can-384
