# Supplementary material for: Characterisation of novel microRNAs in the Black flying fox (Pteropus alecto) by deep sequencing
Source: BMC Genomics. 2014 Aug 15;15(1):682. doi: 10.1186/1471-2164-15-682 (PMC4156645; doi:10.1186/1471-2164-15-682)
Supplement: Supplementary file 10 — Additional file 10: Table S8: Putative transcription factor targets of P. alecto miRNAs. Target prediction was performed for all P. alecto miRNAs using Miranda software and a database constructed of expressed P. alecto transcripts. The database consisted of 3’UTRs extracted from a reference-assembled transcriptome, and gene targets corresponding to transcription factors were identified according to a survey of human transcription factors [22]. For each miRNA, its top BLAST hit and per cent identity to that hit are included to facilitate comparison with known miRNAs. (XLSX 40 KB) [file 12864_2013_6398_MOESM10_ESM.xlsx]

## Sheet: Sheet1
miRNA	total targets	top BLAST hit	pident	predicted TF targets
pal-can-333	1172	mmu-miR-1249-5p	95.45	CIC,ZNF709,GLIS2,JAZF1,HOXC6,EZH1,DPF1,FIZ1,EGR1,ZNF77,HOXA7,HEYL,HIC1,STAT5B,TFAP2A,THRA,ZBTB7B,NPAS2,ZFP2,ZFP3,CREB3L1,FOXF1,KLF1,ZNF703,ZNF646,ZNF473,ZNF282,DLX1,TFAP4,HOXB8,ZNF180,STAT6,HOMEZ,SP2,ZFP36L1,ZNF684,ZNF300,ZFP161,SNAPC4,SNAI2,PATZ1,PBX2,ZNF672,IRF3,E2F4,TP53,ZNF154,ETV7,SREBF2,NFE2L3,ZNF35,PLAGL2,TFDP2
pal-can-247	1136			HSF1,HOXC8,DPF1,GLIS2,HOXC4,HOXC6,TBX2,ZNF593,FIZ1,TEAD3,IKZF4,ZNF16,ZNF76,GATA4,RARA,ZNF7,HEYL,ZNF628,RARG,TFAP2A,SIX5,SRF,TFEB,NR2F1,THRA,USF2,USF1,GZF1,DRAP1,ZNF646,RELA,HOXB9,ESRRA,ZBTB7B,CUX1,PPARD,SNAPC4,STAT3,PBX4,SNAI1,PBX2,E2F6,ZNF446,E2F4,PPARG,MAX,JDP2,SREBF2,EGR2,BATF2,BCL6B,ZNF653
pal-can-270	1068	mml-miR-665	95	ADNP,ZNF212,GLIS2,ONECUT2,ZNF692,EZH1,IKZF4,MYBL2,HEYL,STAT3,ZNF703,SOX13,DEAF1,NPAS2,ZFP2,THRA,ZNF419,ZNF512,RELB,ZNF282,NR1H2,SRF,ZBTB7B,NR4A3,NR4A1,ZBTB11,ZFP36L2,IRF1,PBX4,ZFAT,ZNF446,E2F4,ETV7,ZNF154,ZNF280C,SREBF1,ZNF350,HOXA1,ZNF358,CTCF
pal-can-290	1006			SOX13,DPF1,PHB2,ZNF319,HOXC4,HOXC6,ZNF496,RCOR1,FOXO4,TEAD2,IKZF4,ZNF77,RARA,SREBF2,HEYL,STAT3,LHX6,ZNF454,ZNF703,SIX5,UBTF,DEAF1,USF2,KLF2,ZNF579,ZFP64,ZNF282,NR1H2,RFXANK,ZBTB7B,STAT6,SP2,ZNF687,ZNF684,CUX1,PPARD,SHOX2,RXRB,PBX4,ZEB1,ETV4,HOXB8,RARG,ZNF593,PBX2,ID3,HOXA7,STAT5B,ZBTB45,ZNF501
pal-can-122	875	ggo-miR-331	100	HSF1,HOXC9,DPF1,ZNF213,GLIS2,ZNF319,HOXB8,TEAD3,RARA,ZNF7,ZNF169,SNAI1,ZNF2,GRHL1,ZNF385A,SOX13,THRA,ETS2,GLI1,DRAP1,ZNF282,WT1,TCF7,SRF,NR4A3,ZNF48,CUX1,STAT3,ZFAT,GATA3,ZNF672,TOE1,E2F4,ETV4,TFAP4,HLX,IRF8,SREBF2,ATF4,CTCF
pal-can-035	855	cgr-miR-423-5p	100	DPF1,GLIS2,SNAPC4,TBX2,ZNF335,FOXM1,FOXO4,TEAD3,ZNF16,ZNF76,XBP1,RERE,ZNF7,STAT3,RARG,TFAP2A,SIX5,ZNF385A,SOX13,THRA,EN1,USF1,TBX15,ZNF703,ZNF512,DLX1,RARA,ZBTB7B,OSR1,CUX1,PPARD,SALL2,PBX2,GATA3,E2F6,E2F4,ZNF672,MAX,ZNF177,SREBF2,EGR2,BCL6B,PRRX2
pal-can-300	830	ssc-miR-874	100	HSF1,HOXA7,ZNF212,GLIS2,ZNF250,ZNF496,TEAD3,IKZF4,KCMF1,LHX6,SRF,TFEB,THRA,TBX15,ZNF419,DRAP1,ZFP64,ZNF282,FOXF1,WT1,ESRRA,STAT6,HOMEZ,OSR1,ZNF319,ZNF511,GATA4,E2F4,ZNF154,JDP2,SREBF2,STAT5A,ZBTB45,ZNF420,PRRX2
pal-can-266	808			ZNF217,ZNF212,GLIS2,ZNF319,EZH1,ZNF496,TEAD2,MYBL2,ZNF77,RERE,ZNF7,ZNF454,UBTF,THRA,ZNF250,ZFP64,ZNF642,RARA,GABPB1,STAT6,ZNF229,NR4A1,PPARD,PBX4,ARID3A,IRF1,ETV4,ZNF282,IRF8,PRDM4,SREBF2,BATF2,ZNF503,ATF1,CTCF
pal-can-174	792	ggo-miR-760	100	ZNF213,ZNF212,GLIS2,ZNF319,ZNF692,EZH1,TEAD3,TEAD2,RARA,ZNF7,HEYL,STAT3,HIC1,ZNF703,SRF,ZBTB7B,ZNF622,THRA,ETS2,ZNF550,ZNF187,ESRRA,ZNF140,ZNF229,TSC22D3,OSR1,GATA4,TOE1,ZNF672,TFAP4,HLX,SREBF2,TFDP2
pal-can-134	776	ggo-miR-885	95	ZNF213,ZNF212,GLIS2,ZNF250,FOSB,JAZF1,ZNF593,IKZF4,MYBL2,ZNF76,XBP1,ZNF7,LHX6,ZNF703,NFE2L2,FOS,ZNF621,RORA,ZNF570,EN1,ZNF318,KLF4,GZF1,ZNF644,ZNF282,CREB3L1,ETS2,STAT6,SP2,ZNF304,RXRB,E4F1,SNAPC4,GATA3,TOE1,E2F5,E2F4,RARG,ATF1,E2F6,ZBTB45,ZNF501,ZNF358,TFDP2
pal-can-298	754			CIC,HOXC8,DPF1,WT1,GLIS2,ZNF319,TBX2,RARA,ZNF77,RERE,ZNF7,RARG,ZNF703,UBTF,ZNF783,USF1,TBX15,DRAP1,ZNF473,NR1H2,ZBTB2,HOXB9,SP2,OSR1,GATA4,E2F6,ZNF672,ID3,SREBF2,ZNF350,ZNF274,BCL6,ZNF394
pal-can-310	740			HSF1,DPF1,ZNF319,SNAPC4,HOXC6,ZNF593,TEAD3,MYBL2,ZNF76,ZNF7,HEYL,ZNF2,HIC1,LHX6,EGR2,ZFP1,MLLT3,ZNF668,ZNF250,ZNF473,ZFP64,ZSCAN21,ESRRA,TSC22D3,ZNF48,E4F1,SALL2,PATZ1,GATA4,TOE1,HLX,ID1,ZNF420,PLAGL2
pal-can-380	661	hsa-miR-3064-5p	100	ZNF335,GLIS2,ZNF319,RCOR2,ZNF596,TEAD3,STAT6,ZNF3,SOX13,DRAP1,ZNF473,ZFP64,DLX1,ZBTB37,E2F6,ZNF189,TOE1,TFAP4,ZNF593,IRF8,JDP2,SREBF2,STAT5A
pal-can-160	645	aca-miR-214-3p	100	HSF1,HOXC9,ZNF212,JAZF1,EZH1,ZNF16,LHX6,ZNF454,THRA,ZBTB43,ZNF511,FOXS1,HOXC4,SNAPC4,PBX4,ZNF677,TBX2,ZNF446,ZNF154,ETV7,RFX2,PRDM4,HOXA4,ZNF653
pal-can-335	587	rno-miR-3085	100	RARA,ZBTB2,ZNF335,ZNF3,LHX6,TOE1,GLIS2,IRF8,SOX13,JDP2,ZNF783,CUX1,STAT5A,ZNF473,DRAP1,ZNF16,ZFP64,DLX1,ZBTB37,STAT5B
pal-can-007	585	pol-miR-140-3p	100	DPF1,GLIS2,ZNF496,ZXDC,MYBL2,ZSCAN2,STAT6,ZBTB11,HIC1,ZNF454,UBTF,MLLT3,ZNF473,NR1H2,ZBTB3,TFEB,E4F1,PBX4,ZNF672,RFX2,PRDM4,ZNF350,BATF2,ZNF502
pal-can-375	532	ssc-miR-339	100	TOE1,MYBL2,ZNF672,ETV7,ZNF319,ZNF274,ZNF189,ZNF622,THRA,SREBF2,NPAS1,ZNF229,EMX2,PBX4,ZFAT,PBX2,CTCF,USF2
pal-can-284	532	ssc-miR-339	100	TOE1,MYBL2,ZNF672,ETV7,ZNF319,ZNF274,ZNF189,ZNF622,THRA,SREBF2,NPAS1,ZNF229,EMX2,PBX4,ZFAT,PBX2,CTCF,USF2
pal-can-165	517	ssc-miR-296-3p	100	UBTF,PHB2,ZNF250,EZH1,ZNF496,FIZ1,ZNF71,RARA,STAT6,ZNF709,STAT3,HIC1,LHX6,ZNF703,NFE2L2,SOX13,ZFP3,ZNF783,ZNF555,ZFP64,CUX1,IRF1,ETV7,ZNF177,ZBTB45,PLAGL2,HES1
pal-can-145	495	cgr-miR-34a	100	ZNF672,ZNF213,ZNF212,ZNF250,XBP1,GBX2,RARG,ZNF703,FOS,ZNF621,EN1,KLF4,ZNF184,ZNF180,STAT6,ZNF229,GATA3,HEY1,E2F6,E2F5,LHX6,ZBTB45,PLAGL1
pal-can-194	494	bta-miR-1224	100	ZNF184,ZNF709,SNAI1,ESRRA,ETV7,STAT3,TWIST1,ZNF250,NR4A1,PRDM4,AHR,TEAD3,ZBTB43,SIX5,ZNF501,IKZF4,ZNF274,PBX2,DLX1
pal-can-259	490			HSF1,HOXC8,ZNF502,ZNF3,ETV7,ZBTB7B,HOXA7,PPARD,GZF1,ZFP82,ZNF646,MYB,HIC1,CTCF,ZSCAN2
pal-can-359	489			CIC,DPF1,GLIS2,ZNF319,TBX2,ZNF77,RARA,ZNF7,STAT3,RARG,ZNF703,UBTF,USF1,EGR1,DRAP1,ZBTB2,SP2,OSR1,GATA4,BCL6,ID3,SREBF2,ZNF274,PRRX2
pal-can-207	481	ggo-miR-138	100	ADNP,GLIS2,ZNF496,HAND2,TEAD3,ZNF71,RARA,ZNF746,LHX6,ZFP64,HOXB9,NR4A3,ZNF687,ZNF48,PPARD,ZFAT,PBX2,GATA3,E2F5,ZNF672,MAX,IRF8,ID3,ZNF350,ZNF420,PLAGL2,PRRX2
pal-can-098	481	ggo-miR-138	100	ADNP,GLIS2,ZNF496,HAND2,TEAD3,ZNF71,RARA,ZNF746,LHX6,ZFP64,HOXB9,NR4A3,ZNF687,ZNF48,PPARD,ZFAT,PBX2,GATA3,E2F5,ZNF672,MAX,IRF8,ID3,ZNF350,ZNF420,PLAGL2,PRRX2
pal-can-101	479			HSF1,GLIS2,ZNF319,EZH1,TEAD3,ZNF2,LHX6,NFE2L2,SOX13,EN1,DRAP1,MSX1,ZNF282,DLX1,SRF,ZNF189,OSR1,GATA3,E2F6,E2F5,RARG,MAX,TCF7L2,HOXA7,ZNF277
pal-can-062	471	oar-miR-485-5p	100	ZNF384,NR4A1,SRF,LHX6,ZNF319,TSC22D3,RXRG,ETS2,USF1,ZNF511,SNAPC4,STAT3,ZFP64
pal-can-040	468	ggo-miR-185	100	DPF2,CIC,ONECUT2,ZNF35,FIZ1,FOXO4,IKZF4,ZSCAN2,STAT6,ZBTB11,STAT3,RARG,EGR2,ZFP1,MLLT3,TBX15,RELA,ESRRA,HOMEZ,ZNF131,PBX2,E2F4,ZNF672,TFAP4,SREBF2,ZNF703,PLAGL2,ZNF596
pal-can-210	467	gga-miR-1692	94.74	HSF1,GLIS2,FIZ1,ZNF71,ZNF3,ZNF385A,SOX13,ZNF621,ZNF264,ZNF473,ZFP64,SRF,ZNF304,ZFP36L1,CUX1,PPARD,GATA4,HIC1,TP53,ETV7,HOXA7,PRDM1,HOXA1,PLAGL2,ATF4,ZNF502
pal-can-313	463			DPF2,GLIS2,ZNF692,RARA,ZNF7,TWIST1,EGR1,CXXC1,NFKB1,NR3C2,HOXB8,ZBTB7B,FOXS1,SALL2,HEY1,ZNF446,TP53,SREBF2,HOXA5,SREBF1,BCL6B,ZNF771
pal-can-356	452	ssc-miR-339	100	TOE1,MYBL2,ZNF672,ZNF319,ZNF274,ZNF189,ZNF622,THRA,NPAS1,ZNF229,PBX4,ZFAT,PBX2,CTCF
pal-can-094	430	ppy-miR-449a	100	GBX2,E2F5,ZNF282,ZNF672,LHX6,RARG,STAT6,ZNF703,ZNF229,NR4A1,EN1,E2F6,FIZ1,ZNF358,ZNF184,ZBTB45,ZNF76,GATA3,FOS,XBP1
pal-can-273	429	mmu-miR-5126	100	ZNF7,ZBTB7B,SOX13,SRF,TFAP4,KCMF1,MAX,ZNF385A,RXRG,ZNF212,HOXB8,THRA,E2F6,SNAPC4,ZNF655,IKZF4,ZNF473
pal-can-265	426			TOE1,ZNF446,E2F6,ZNF3,ZNF213,ZBTB7B,NR4A2,ISL1,GLIS2,HLX,ZNF329,ZNF454,ZNF77,TSC22D1,RCOR1,BARX1,GATA4,TBX15,FOXO4,PBX4,ZNF503
pal-can-325	425	eca-miR-188-3p	100	ZNF140,ZNF709,ZNF384,ZNF526,LHX6,NFE2L2,TSC22D3,PPARD,EZH1,ZNF271,FIZ1,ZBTB45,FOXO4,TEAD3,ZNF771
pal-can-354	419			ZNF7,HEYL,ZNF672,LHX6,TSC22D3,SOX13,MLLT3,ZNF570,CUX1,ZNF554,HAND2,DRAP1,TEAD3,SNAI1,ZNF282
pal-can-131	417	ppy-miR-504	100	ZNF446,LHX6,RARG,EGR2,ZNF229,BCLAF1,RFX2,ZNF703,FIZ1,ZNF358,FOXF2,IRF1,PBX4,ZNF642,ZNF77,ZNF771
pal-can-412	417	ggo-miR-484	100	HSF1,HOXC8,ZNF212,GLIS2,ZNF692,HOXB8,TBX3,RCOR1,GCM2,ZNF77,ZNF746,ZNF3,ZNF703,THRA,ZNF783,EN1,ZNF688,ESRRA,ZNF304,ZFP36L2,ZFP161,NR2C1,FOXS1,PBX2,ETV7,SREBF2,ZNF501
pal-can-280	414	mmu-miR-5097	90.91	HSF1,TOE1,IRF8,ZBTB7B,TFEB,SIX1,ZNF622,ZNF783,PPARD,ZNF18,BATF2,ATF4,ZNF502,ZNF25,STAT5A,FOS,ZNF292
pal-can-304	413			RERE,ARID3A,ZNF217,ZNF282,ETV4,STAT6,ZNF229,ZNF454,ZNF189,PRDM4,THRA,SREBF2,ZNF496,IRF3,ZNF16,ZNF642,ZNF503
pal-can-334	401			STAT6,ZNF446,ZNF213,EGR1,ZNF709,ZNF292,CXXC1,ZNF33B,ZNF419,PBX4,ZFP64,HIVEP3
pal-can-155	396			HOXA7,SNAI2,ESRRA,STAT6,HOMEZ,TCFL5,ZNF511,RXRB,SREBF2,GLIS2,STAT5A,HOXA4,FOXM1,ZXDC,KLF1,ZNF783,E2F6,ZNF503,MYBL2,ZNF76,STAT5B
pal-can-182	389	cgr-miR-125a-5p	100	RFXANK,ZNF384,TP53,STAT3,HOMEZ,SIX5,TSC22D3,ZNF160,IKZF4,HOXC6,GLIS2,THRA,ZNF274,BATF2,ESRRA,MYBL2
pal-can-015	381	cgr-miR-34c-5p	100	E2F5,E2F4,ZNF672,ZNF593,ZNF703,NFE2L2,ZNF212,RXRB,ZNF282,EN1,KLF4,ZNF358,IKZF4,MYBL2,ZNF76,XBP1
pal-can-416	379			HSF1,CIC,UBTF,GLIS2,DEAF1,TBX2,ZNF16,PBX4,ZNF7,LHX6,TFAP2A,SIX5,EGR1,NR2F1,ZNF501,RORA,TBX15,ZBTB3,CUX1,ZNF518A,PBX2,PRDM4,NFE2L2,PLAGL2
pal-can-060	373	cfa-miR-133a	100	STAT6,ZNF3,ZBTB7B,GLIS2,ZNF319,ZNF385A,MLLT3,HOXA7,USF1,E4F1,ZNF783,TEAD3,TEAD2,ZFP64
pal-can-059	373	cfa-miR-133a	100	STAT6,ZNF3,ZBTB7B,GLIS2,ZNF319,ZNF385A,MLLT3,HOXA7,USF1,E4F1,ZNF783,TEAD3,TEAD2,ZFP64
pal-can-048	373	cgr-miR-125b-5p	100	ZNF187,ZNF384,GLIS2,SIX5,ZNF385A,ZNF160,THRA,HOXC6,ZNF274,BATF2,IKZF4,MYBL2,TSC22D3,HIVEP2
pal-can-046	373	cgr-miR-125b-5p	100	ZNF187,ZNF384,GLIS2,SIX5,ZNF385A,ZNF160,THRA,HOXC6,ZNF274,BATF2,IKZF4,MYBL2,TSC22D3,HIVEP2
pal-can-395	360			ETS2,HEYL,ZNF282,ESRRA,TWIST1,ZNF250,ZNF235,ZNF280D,NR2F1,ZNF446,ZNF783,ZNF318,USF1,ZXDC,ZNF229,ELF1,ZNF688,ZNF16,ATF1
pal-can-342	352	mmu-miR-3059-5p	100	PRDM4,HEYL,ZNF646,ZNF23,LHX6,ZBTB7B,GLIS2,EZH1,SIX1,ID1,SREBF2,ZNF593,TBX15,ZNF419,ZNF501,PBX4,ZNF642,ZNF77,ATF3
pal-can-326	342	ssc-miR-1296-3p	90	ZNF7,UBTF,KLF10,ESR2,HIC1,SRF,NFE2L2,NR4A1,ZNF593,DPF1,ZXDC,ESRRA,PBX2,GATA3
pal-can-288	338			E2F6,ETS2,ETV2,EZH1,ZNF229,UBTF,ZFP2,HOXA7,PPARD,MAX,DRAP1,ZNF642
pal-can-166	322	cgr-miR-497-5p	100	ZNF214,ZNF672,TFAP4,TSC22D1,ONECUT2,TSC22D3,ZNF687,THRA,SNAPC4
pal-can-081	319	rno-miR-465-3p	85	ZNF7,ZNF532,ZNF319,ZNF274,STAT5A,PPARD,ZFP37,ZNF550,ZNF250,PBX4,ZNF511,MAX,ATF3
pal-can-421	311			EZH1,TBX3,GCM1,ZNF599,RARA,STAT6,SOX13,NR2F1,THRA,ZNF570,TBX15,KLF1,TEAD3,NR4A2,BARX1,ZFP36L1,ZNF48,SHOX2,SNAI2,EPAS1,STAT5B,CREB3L1,HIVEP2,HIVEP3
pal-can-245	303	eca-miR-1301	95.65	HSF1,RERE,E2F4,ZNF526,GBX2,GLIS2,TSC22D3,NR2F6,ZNF212,STAT5A,ZSCAN21,ZNF593,SHOX2,EZH2,EGR1,ZNF746
pal-can-171	303	ggo-miR-432	100	TOE1,TCF7,ZNF335,STAT3,ZNF154,HOMEZ,RXRB,SREBF1,TBX3,RCOR1,TSC22D1,ZNF684,HAND2,MLLT3,BATF2,TEAD2,ZFP64
pal-can-116	291	rno-miR-345-3p	100	KCMF1,ZNF384,ZNF345,ZNF212,GLIS2,ZNF783,HOXA7,KLF1,DRAP1,ATF1,GRHL1
pal-can-115	283	ssc-miR-212	100	HEYL,STAT3,ZNF526,RARG,GLIS2,ZNF684,SREBF2,SALL2,BATF2,TEAD2
pal-can-172	281	pol-miR-133-3p	100	STAT6,ZBTB7B,ZNF319,ZNF385A,MLLT3,HOXA7,USF1,E4F1,ZNF783,TEAD3,TEAD2
pal-can-087	276	cgr-miR-139-3p	100	ZNF446,ESRRA,TWIST1,RXRG,RFX2,ZNF622,SNAPC4,TFDP2,FOXF1
pal-can-322	271	ppy-miR-346	100	STAT6,PRRX2,TFEB,TSC22D1,ZNF319,PBX2,PPARD,ZNF35,DRAP1,PBX4,ZFP64,ZNF76,ZBTB37
pal-can-415	270			ZNF709,ETV2,HIC1,ETV7,TFAP2A,ONECUT2,ZNF700,ZNF280C,EZH1,NR4A2,ZXDC,PLAGL2,ZNF135,HIVEP3
pal-can-392	267	mmu-miR-5097	90.91	ZBTB2,E2F4,TCFL5,GABPB1,RORA,E2F6,ZXDC,ZNF511,ZNF473,ZFP64,ZNF282,GATA4
pal-can-038	264	pol-miR-124-3p	100	STAT3,ZNF2,TFAP4,RARG,ZBTB7B,TSC22D1,ZNF250,NR4A1,ZNF687,TFEB,ZNF783,HOXA5,RCOR1,ZNF131,PBX4,ZNF454,HIC1
pal-can-209	254			ZNF217,IRF8,RARG,ZBTB7B,GLIS2,UBTF,PRDM4,CTCF,EGR1,ZNF282,ATF3
pal-can-179	253			SALL2,ADNP,ZNF22,ZNF280C,STAT5A,ATF4,ELF1,BATF3,CTCF,ZNF526
pal-can-195	253			SALL2,ADNP,ZNF22,ZNF280C,STAT5A,ATF4,ELF1,BATF3,CTCF,ZNF526
pal-can-142	253	aca-miR-490-3p	100	ZNF677,ZNF672,ZNF454,TWIST1,ZNF319,MEIS2,SREBF1,PATZ1,MYBL2,CTCF,ZNF526
pal-can-009	250	ggo-miR-378a	100	DPF2,KCMF1,ZNF709,ZNF672,CUX1,ZNF385A,JAZF1,TBX2,TBX3,ZNF16,ZNF511,ZNF77,ZSCAN2
pal-can-164	248	ggo-miR-320a	100	HOXC8,IRF1,ZNF454,TWIST1,ZNF622,ZNF473
pal-can-153	239	oar-miR-370-5p	100	KCMF1,IRF1,ZNF3,ZNF385A,ZNF189,RFX2,ZNF783,ZBTB45,DRAP1,ZNF473,ZFAT
pal-can-232	234	gga-miR-1692	94.74	GBX2,ETV2,ETV4,BARX1,FOXM1,ZBTB45,ZNF345,DRAP1,IKZF4
pal-can-143	231	ppy-miR-873	100	ZNF677,MYBL2,SRF,ETV4,ZNF454,ZNF646,PPARD,ZNF384,ZKSCAN5,BATF2,ATF4,ZNF502,TFDP2
pal-can-269	229			HEYL,ZNF2,ZNF212,TFAP2A,SOX13,IRF1,TCF7L2,ZNF783,BATF3,ZNF71,ZEB1
pal-can-123	228	ssc-miR-150	100	TOE1,ZNF187,ZNF335,EGR2,PBX2,ZNF189,ZNF621,RXRB,ZNF282,PHB2,GLI1,DRAP1,MYBL2,ZEB1
pal-can-175	220	ggo-miR-330	100	RCOR3,ZNF318,ZNF217
pal-can-068	218	cgr-miR-34b-5p	100	ZNF672,ZNF212,ZNF282,KLF4,IKZF4,ZNF358
pal-can-132	217	ssc-miR-664-5p	82.61	ZNF264,E2F4,TP53,ZNF672,LHX6,HOMEZ,EGR1,TBX2,HOXA7,ZNF496,PLAGL2,PATZ1,ZNF16,CTCF
pal-can-309	204	ggo-miR-324	100	ZNF783,TP53,ETV4,NR4A1,E4F1,RCOR1,GLI1,ATF4,GATA4,ZNF511
pal-can-016	203	cgr-miR-128-3p	100	ZBTB2,ZNF304,ZNF189,RCOR3,KLF1,ZNF274,ZNF473
pal-can-170	203	cgr-miR-342-3p	100	ZNF709,ZNF2,ETV7,ZFP1,THRA,EZH1,PBX2,TFDP2,TGIF1
pal-can-010	202	ppy-let-7e	100	ZNF783,ZNF394,ZFP2,SREBF2,ZNF599,PBX2
pal-can-418	202	hsa-miR-378f	100	DPF2,KCMF1,ZNF511,ZNF672,CUX1,GLIS2,ZNF385A,JAZF1,TBX2,TBX3,ZNF16,MYBL2,ZNF77,ZSCAN2
pal-can-090	201	ppy-miR-193a-5p	100	ZNF140,HOXC8,RCOR2,SNAPC4,ZFP64,ZNF77,ATF3
pal-can-367	199			RARA,ZNF454,ONECUT2,SP2,SOX13,RFX2,TBX15,ZNF274,BATF2,NFKB1,ZNF16,GATA4,ZBTB45
pal-can-383	196			GLIS2,ZNF687,HOXC6,ZBTB43,IKZF4,ZNF511,ZNF77
pal-can-368	193	hsa-miR-378e	100	DPF2,KCMF1,ZNF672,CUX1,ZNF385A,TBX2,TBX3,ZNF16,ZNF511,ZSCAN2
pal-can-371	193	hsa-miR-378e	100	DPF2,KCMF1,ZNF672,CUX1,ZNF385A,TBX2,TBX3,ZNF16,ZNF511,ZSCAN2
pal-can-204	192			HSF1,HEYL,HHEX,TWIST1,ONECUT2,TSC22D1,SALL2
pal-can-401	186			TCF4,ETV2,ESR2,LHX6,STAT3,JDP2,OSR1,RXRB,TBX2,RCOR2,FOXM1,ZNF511,SRF,ZFP64,PBX3
pal-can-222	184			IRF1,ONECUT2,RCOR2,TBX15,ZNF599,HIVEP1
pal-can-365	181	cgr-miR-107	90.48	RARG,ZFPM2,ZFP2,E4F1,ZNF550,MYBL1,IKZF4,PBX4,MYB,ATF3
pal-can-169	179	cgr-miR-195	100	PRDM4,NFE2L2,TSC22D3,MYBL2,SNAPC4
pal-can-251	177			TOE1,GLIS2,ZNF621,BATF2,PBX4,ZNF135,ATF3
pal-can-102	177			NR3C2,ZNF3,ZNF213,ZNF783,PPARD,ATF4
pal-can-285	174			HEYL,ZNF384,RARG,DEAF1,ZNF709,HOXA7,TBX15,ZNF268
pal-can-337	174	ppy-miR-378b	100	DPF2,KCMF1,ZNF709,ZNF672,ZNF385A,TBX3,ZNF16,ZNF511,ZNF77
pal-can-382	173	xtr-miR-449c-5p	92.31	HSF1,ZNF25,HEYL,ZFP28,ADNP,ZNF684,ZNF48,SREBF2
pal-can-406	170			ZNF783,ZNF394,IRF8,SREBF2,ZNF599,PBX2,PBX3
pal-can-111	170	oar-miR-299-3p	100	KCMF1,LHX6,IRF8,KLF1,PBX4,ZNF77,ZBTB24
pal-can-199	170	pol-let-7a-5p	100	ZNF318,IRF8,ZNF783,KLF1,ZNF644,ZNF282,PBX3
pal-can-020	169	ssc-miR-29a	100	ZNF709,ETV7,ZNF280D,ID3,RORA,SREBF1,ZNF420,DRAP1,PATZ1
pal-can-327	168	hsa-miR-4657	100	ZBTB3,KCMF1,ZNF700,ZNF2,TWIST1,NR4A1,JAZF1,THRA,GABPB1,HIVEP2,ZNF771
pal-can-296	168	ggo-miR-486	100	ZNF7,ZNF709,STAT5A,RCOR1,ZFP37,ZXDC,ZNF660,ZNF502,CTCF
pal-can-281	168	ggo-miR-486	100	ZNF7,ZNF709,STAT5A,RCOR1,ZFP37,ZXDC,ZNF660,ZNF502,CTCF
pal-can-043	168	ggo-miR-486	100	ZNF7,ZNF709,STAT5A,RCOR1,ZFP37,ZXDC,ZNF660,ZNF502,CTCF
pal-can-045	168	ggo-miR-486	100	ZNF7,ZNF709,STAT5A,RCOR1,ZFP37,ZXDC,ZNF660,ZNF502,CTCF
pal-can-230	168	cgr-miR-103-3p	100	ZNF214,RARG,ZFPM2,ZNF711,ZFP2,ZNF318,ZNF550,MYBL1,MYB,ATF3
pal-can-238	168	cgr-miR-103-3p	100	ZNF214,RARG,ZFPM2,ZNF711,ZFP2,ZNF318,ZNF550,MYBL1,MYB,ATF3
pal-can-006	166	pol-miR-122-5p	100	DPF2,HOXB9,ZNF672,ZNF319,NPAS2,E4F1,ZNF496,ZBTB43,ATF4,GATA4,CTCF
pal-can-184	166	cgr-miR-7b	91.67	DPF2,ZNF7,ZBTB2,ZNF160,ZNF264,PPARD,BCL6B,ZNF77,ZNF292
pal-can-287	165			ARID3A,SRF,RFX2,SREBF2,TBX15,HIVEP2,KLF2
pal-can-211	165	pma-miR-145-5p	100	ARID3A,RARA,ZNF187,ZNF180,ZNF692,PRDM4,ZBTB43,ZNF18,PLAGL2,MYC,ZNF511
pal-can-070	164	cgr-miR-16-5p	100	EZH1,MYBL2,HIC1,SNAPC4
pal-can-413	164			DPF2,ONECUT2,ZNF511,ESRRA,TFDP2
pal-can-215	164	cgr-miR-184	100	HOXC9,HOXB8,ZNF385A,HOXC6,CREB3L1,ZNF114,HIVEP3
pal-can-071	164	cgr-miR-16-5p	100	EZH1,MYBL2,HIC1,SNAPC4
pal-can-272	163			ZNF212,TBX15,CTCF,HIVEP3
pal-can-052	158	cgr-miR-22-3p	100	RFXANK,MAX,SOX13,ZNF446,OSR1,RCOR2,ZBTB43,TBX15,GATA3
pal-can-077	156	cgr-miR-15b-5p	100	ZBTB3,ESRRA,ZNF672,NFE2L2,TSC22D3,SNAPC4
pal-can-109	155	ggo-miR-193b	100	ARID3A,HOXB9,SRF,HIF1A,ZNF350,ZNF345
pal-can-144	153	ggo-miR-338	100	GABPB1,TBX2,FOXM1,PLAGL2,ZNF16,MKX
pal-can-121	153	cgr-miR-132-5p	100	HOXB9,ESRRA,ATF3
pal-can-093	150	cgr-miR-93-5p	100	NR4A2,TBX3,ATF4,E4F1,NR4A3
pal-can-319	149	eca-miR-211	100	HOXC8,RARG,STAT5B,GLIS2,ONECUT2,EGR1,THRA,TBX3,FOXO4,PBX2
pal-can-089	142	ggo-miR-146b	100	E2F6,ZNF709,E2F4,ESRRA,ETV4,ZNF154,ZNF454,MAX,PLAGL2,ELF1,ATF4,BCL6B,PBX2
pal-can-108	142	cgr-miR-204	100	HOXC8,STAT5B,GLIS2,ONECUT2,EGR1,THRA,TBX3,FOXO4,PBX2
pal-can-181	141	ppy-miR-152	100	KLF4,ZNF642,IRF8
pal-can-197	138	ssc-miR-31	100	TOE1,RXRB,RCOR1,XBP1,DLX1,MKX
pal-can-307	137			IRF8,NPAS2,ZNF420
pal-can-399	135			TSC22D3,SRF,GRHL1,ATF3,XBP1
pal-can-157	134			ETV7,SIX5,FOSB,MAX,MYBL1,HEY1
pal-can-099	133	ggo-miR-502b	100	ZNF526,HLX,RFX2,PLAGL2,SALL2,BATF2
pal-can-100	133	ggo-miR-502b	100	ZNF526,HLX,RFX2,PLAGL2,SALL2,BATF2
pal-can-127	128	cgr-miR-708	100	TOE1,ZNF3,E2F6,GLIS2,ZNF329,ZFP36L2,EZH1,IKZF4
pal-can-042	126	ola-miR-181b-5p	100	ZNF329,JAZF1,ZKSCAN5,ZNF550,GCM1,HEY1
pal-can-047	126	ola-miR-181b-5p	100	ZNF329,JAZF1,ZKSCAN5,ZNF550,GCM1,HEY1
pal-can-329	124	hsa-miR-378d	95	TBX2,TBX3,ZNF385A,ZSCAN2
pal-can-328	124	hsa-miR-378d	95	TBX2,TBX3,ZNF385A,ZSCAN2
pal-can-105	124	cgr-miR-17-5p	100	ZNF140,E2F5,NR4A2,NR4A3,ZNF385A,E4F1,TBX3,ATF4
pal-can-026	123	cgr-miR-672	100	PRRX2,ZNF76,DLX1,NR1H2,ID3
pal-can-276	122	oar-miR-541-5p	85	ZNF215,ZNF446,ZFAT,ZNF2,ZNF550
pal-can-231	119	bta-miR-6529	95.24	NR2C1,TP53,ZNF319,ZNF385A,ZFP1,PRDM4,ZNF35,ZNF131,RELA
pal-can-235	116	cgr-miR-107	100	ZNF214,RARG,ZFPM2,ZNF550,MYBL1,MYB,ATF3
pal-can-110	115	hsa-miR-664a-5p	91.3	ZNF264,TP53,ZNF672,LHX6,TBX2,HOXA7,PLAGL2,PATZ1
pal-can-409	115	cgr-let-7a	90.91	EZH1,ZNF354B
pal-can-118	115	cfa-miR-135a-3p	100	ZNF655,ZNF213,SP2,ZNF77,ZNF345
pal-can-011	112	aca-let-7i-5p	100	IRF8,ZNF354B,SOX13,ZNF783,FOXM1,PLAGL2,ZNF282
pal-can-183	111	sha-miR-205	100	MYBL2,ZKSCAN5,ZXDC,HOXB9
pal-can-233	110	ggo-miR-29c	100	ZNF709,ETV7,GLIS2,ISL1,ZNF280D,ID3,RORA
pal-can-084	110	ggo-miR-424	100	TSC22D1,PRDM4,RORA,ZNF687,ZNF622
pal-can-128	110	ggo-miR-20b	100	E2F5,ZNF2,NR4A2,NR4A3,ZNF385A,E4F1,ATF4
pal-can-200	110	ssc-miR-181d-5p	100	ZNF329,JAZF1,ZKSCAN5,ZNF550,GCM1,PBX3,HEY1
pal-can-348	110			NFE2L2,SP3,ZBTB45,ZNF274,GATA4,ZBTB24
pal-can-352	109	bta-miR-378c	100	DPF2,KCMF1,ZNF16,ZNF672,CUX1
pal-can-024	108	ggo-miR-27b	100	RCOR3,ZNF16,ZFP36L1,KLF1
pal-can-004	108	cgr-let-7a	100	ZNF644,PBX3,ZNF354B
pal-can-203	108	cgr-let-7a	100	ZNF644,PBX3,ZNF354B
pal-can-363	104	ggo-miR-151a	95
pal-can-083	103	bta-miR-7	100	DPF2,ZNF7,PPARD,ZNF550,ZBTB2
pal-can-214	103	bta-miR-7	100	DPF2,ZNF7,PPARD,ZNF550,ZBTB2
pal-can-224	102	cgr-miR-146a	100	ZBTB2,E2F4,ESRRA,ETV4,ZNF419,ELF1,ATF4,PBX2
pal-can-345	100			ZNF250,FOS
pal-can-349	100			ZNF250,FOS
pal-can-381	100			ZFPM2,ZNF571,SREBF1,NPAS2,RARG
pal-can-219	99	ppy-miR-383	100	USF2,NR2C1,GCM2
pal-can-156	99	oar-miR-329b-3p	100	ZNF783,STAT6,FOSB,ZNF187
pal-can-351	98	ggo-miR-362	100	ZNF131,RFX2
pal-can-389	98			ZNF501,ZFP112,ZNF473,ETV7
pal-can-173	96	ggo-miR-502b	100	HLX,ZNF526,RFX2,SALL2
pal-can-426	96			NFE2L2,HIVEP2,STAT5B
pal-can-236	95	cgr-miR-29b-3p	100	GLIS2,ZNF280D,ETV7
pal-can-396	95			ELF1,ZKSCAN5
pal-can-221	95	cgr-miR-29b-3p	100	GLIS2,ZNF280D,ETV7
pal-can-056	94	cgr-miR-148b-3p	100	IRF8,KLF4,HIVEP3
pal-can-187	89	eca-miR-1180	90.91	CIC,ID3,TBX2,ZNF274,DLX1,ZNF653
pal-can-167	88	ssc-miR-151-3p	100	TWIST1,ZEB1,ZNF304,GLIS2,ATF4,ZNF473,ATF1
pal-can-027	88	ssc-miR-181a	100	GCM1,ZNF7,MYBL1,HAND2
pal-can-028	88	ssc-miR-181a	100	GCM1,ZNF7,MYBL1,HAND2
pal-can-198	85	cgr-miR-20a	100	E2F5,ZNF2,NR4A2,NR4A3,ZNF385A,E4F1
pal-can-149	85	cgr-miR-301a-5p	100	ZNF215,ZNF250
pal-can-299	84			PLAGL2,ZNF319,RFX2,LHX6,NR1H2
pal-can-402	83			CTCF
pal-can-339	82	ssc-miR-187	100	STAT6,ZNF187,GATA4,ZNF711,STAT5A
pal-can-248	82	cgr-miR-18a-5p	100	NR1H2,ZNF550
pal-can-176	81	cgr-miR-141	100	PLAGL2,ZNF329,ZNF532,ZNF22
pal-can-051	80	cgr-miR-27a-3p	100	RCOR3,ZFP36L1,ID3
pal-can-202	80	ssc-miR-127	100	CREB3L1,ZFP64,STAT3,HOXC6
pal-can-408	79			AHR,ZNF496,BCL6B,HOXB9,ZNF154
pal-can-358	79	hsa-miR-1911-5p	100	PLAGL2,ZNF511,XBP1
pal-can-291	79			ZNF250,PRDM4,ZNF571,ZNF350,TEAD2,ZNF16,ZSCAN21
pal-can-292	79			ZNF250,PRDM4,ZNF571,ZNF350,TEAD2,ZNF16,ZSCAN21
pal-can-095	77	cgr-miR-15a-5p	100	TFAP2A,EZH1,SNAPC4
pal-can-180	75	cgr-miR-196a-5p	100	ZNF655,HOXC8,HEYL,BARX1,ZEB1
pal-can-075	75	rno-miR-532-5p	100	ZBTB2,IKZF4,TOE1
pal-can-228	74	ggo-miR-551b	100	HOXB9,ZNF621,DLX1
pal-can-254	73			ZFP1
pal-can-029	73	aca-miR-148a-3p	100	KLF4,ZNF354A,IRF8
pal-can-033	72	cgr-miR-10a-5p	100	NR4A3,ZNF502,LHX6
pal-can-370	71	aca-miR-18b-5p	100	ZBTB3,NR1H2,ZNF550
pal-can-420	71			ETS2
pal-can-022	70	cgr-miR-192	95.45	NR2C1
pal-can-414	70	oar-miR-668-3p	100
pal-can-253	69	hsa-miR-105-3p	95.24	SREBF2,HEYL,ZNF621,SNAPC4
pal-can-092	67	cgr-miR-106b-5p	100	E4F1,NR4A3,E2F5,MYNN
pal-can-237	66	tgu-miR-106	100	ZNF140,E2F5,LHX6,NR4A2,NR4A3,E4F1
pal-can-065	66	pol-miR-9b-5p	100	NFE2L3,ZNF7,ZNF484,HIC1,ONECUT2
pal-can-130	66	ssc-miR-196b	100	ZNF655,HOXC8,HEYL,ETV7
pal-can-314	66	pol-miR-9b-5p	100	NFE2L3,ZNF7,ZNF484,HIC1,ONECUT2
pal-can-067	66	pol-miR-9b-5p	100	NFE2L3,ZNF7,ZNF484,HIC1,ONECUT2
pal-can-018	66	pol-miR-206-3p	100	EGR2,IRF8,ZNF454
pal-can-005	66	cgr-let-7g-5p	100	ZNF644,SOX13,PBX2,PBX3,ZNF354B
pal-can-346	65	rno-miR-1306-3p	100	RFX2,HLX
pal-can-201	65	tgu-miR-183	100	ZFPM2,FLI1
pal-can-407	64	hsa-miR-378d	95	DPF2,TBX3,ZNF16,ZNF672,KCMF1
pal-can-055	64	tgu-miR-200a-3p	100	ZEB1
pal-can-161	63	bta-miR-503-5p	94.74	TSC22D1
pal-can-315	61			E4F1,ZNF319
pal-can-190	60	cgr-miR-222-3p	100	PRDM4,GATA3
pal-can-249	60	ssc-miR-196b	95.45	ZNF655,HOXC8,HEYL,ETV7
pal-can-114	59	aca-miR-1388-5p	100
pal-can-379	59			CTCF
pal-can-091	58	ppy-miR-513a-2-3p	85	TEAD3,EZH1,ZNF502
pal-can-049	58	pma-miR-129a-3p	100	PRDM4,IKZF4,FOXO4
pal-can-411	58	cgr-miR-377-5p	95.45	HEY1
pal-can-146	57	ggo-miR-361	100	ZNF500,ZNF394
pal-can-196	57	ppy-miR-96	100	TSC22D3,TBX15,ZNF672
pal-can-074	57	cgr-miR-10b-5p	100	NR4A3,ZNF2,LHX6
pal-can-275	57			FIZ1
pal-can-279	57			FIZ1
pal-can-398	57			HSF1
pal-can-124	57	ggo-miR-660	100	ZNF677,ZNF501,ZNF446,RFX3
pal-can-117	57	cgr-miR-425-5p	100	ETS2,KCMF1,ZNF177,STAT5B
pal-can-361	57	mmu-let-7k	89.47	ZNF282
pal-can-129	56	cgr-miR-181c-3p	100	ZNF703,E2F6
pal-can-008	56	cgr-miR-143	100	PLAGL2,TBX15
pal-can-073	55	cgr-miR-194	100	SIX5,ZNF208,MYNN,ZFP36L2
pal-can-302	55			E2F6,ZFP64,JDP2
pal-can-154	54	ggo-miR-454	100	TSC22D1,IKZF4,ZNF282,ZNF77,ZNF3
pal-can-410	53
pal-can-072	53	cgr-miR-130a-3p	100	TSC22D1,E4F1,STAT3,ZNF22
pal-can-080	53	ptr-miR-200c	100	ZNF25,ZNF140,UBTF,ZEB1,THRA
pal-can-205	52	ssc-miR-182	95.83	ZNF319,JAZF1,ZNF154
pal-can-394	51			RARA,JAZF1
pal-can-323	51			ZNF677,ZNF473,KLF1
pal-can-357	51			ZKSCAN5,ZNF484,ZSCAN21,LHX6
pal-can-082	51	cgr-miR-382	100	ZNF280C
pal-can-147	49	cfa-miR-652	100	RFX2
pal-can-003	49	cgr-let-7f	100	ZNF354B
pal-can-066	49	ggo-miR-379	100	GABPB1
pal-can-057	47	ggo-miR-23b	100	ZNF709
pal-can-136	47	ggo-miR-574	100	IRF3,SRF,ZNF350,STAT5B
pal-can-278	46			DEAF1,HAND2
pal-can-393	46			RORA
pal-can-385	45			ZNF7,ZFP64,GATA3,ZNF511
pal-can-032	44	tgu-miR-30d-5p	100	SNAI1
pal-can-318	44	bta-miR-301b	100	ZNF77,ZFP3
pal-can-212	44	cgr-miR-92a-3p	100
pal-can-031	44	cgr-miR-25-3p	100	EGR2,NFE2L3
pal-can-039	44	cgr-miR-92a-3p	100
pal-can-424	44
pal-can-258	44	ggo-miR-628	100
pal-can-139	42	rno-miR-208a-5p	100	RCOR2
pal-can-036	42	cgr-miR-30e-3p	100	PITX2,MYC,ZNF599,ZFP82
pal-can-138	42	rno-miR-208a-5p	100	RCOR2
pal-can-069	42	cgr-miR-28-3p	100	HAND2,ZNF532
pal-can-293	41	oar-miR-433-3p	100	GATA3,ZNF208
pal-can-050	40	ola-miR-23a	100	ZNF709,ZNF419
pal-can-360	40	rno-miR-1839-5p	100	TOE1,E2F5
pal-can-064	39	cgr-miR-98	100	PBX3
pal-can-125	39			JAZF1
pal-can-012	38	pol-miR-199a-3p	100
pal-can-014	38	pol-miR-199a-3p	100
pal-can-013	38	pol-miR-199a-3p	100
pal-can-306	37	hsa-miR-1307-5p	100	RCOR1,RFX2,ZBTB7B
pal-can-369	37
pal-can-019	37	cgr-miR-30a-5p	100	SNAI1
pal-can-220	36			STAT6,GBX2,ZFP1,HOXC8
pal-can-041	36	pol-miR-221-3p	100	ZNF385A,GATA3
pal-can-177	36	cgr-miR-429	100	ZNF292
pal-can-274	36			ETV4
pal-can-107	36	cgr-miR-365-3p	100	KLF2
pal-can-076	35	cgr-miR-186-5p	100	TSC22D3,ZNF394
pal-can-372	34	rno-miR-708-3p	85	ZNF217,MYBL2,ZNF484,ZFP2
pal-can-096	34	ssc-miR-493-5p	100	PITX2
pal-can-192	34	oar-miR-323b	100	RARA,ZNF292
pal-can-163	33	pma-miR-26a-5p	100	BATF2
pal-can-216	33	cgr-miR-19b-3p	100	ZNF350
pal-can-021	33	pma-miR-26a-5p	100	BATF2
pal-can-078	33	ptr-miR-92b	100
pal-can-217	33	cgr-miR-19b-3p	100	ZNF350
pal-can-119	33			HOXB9
pal-can-271	32
pal-can-225	32	ggo-miR-542	100	ZNF687
pal-can-063	32	sha-miR-30c	100
pal-can-362	32
pal-can-308	31
pal-can-112	31	hsa-miR-1185-1-3p	100	TSC22D1,ZFP112,HOXB8
pal-can-332	30	eca-miR-507	100	TWIST1,ZNF593,ZBTB43,ZNF420
pal-can-227	29			GBX2,ZFP1,HOXC8
pal-can-261	28			PPARD
pal-can-103	28	cfa-miR-514	86.36	ZNF264,TFEB
pal-can-404	27			ZNF446,ZFP1
pal-can-141	27	ssc-miR-194a	100	MYNN,ZFP36L2
pal-can-330	27	oar-miR-376a-5p	100	SNAI2,ZNF25
pal-can-097	25	tgu-miR-30e	100	ZNF318
pal-can-218	25	ssc-miR-452	100
pal-can-054	25	ggo-miR-200b	100	ZFPM2,UBTF,GLIS2,ZNF655,ZEB1,ZNF292
pal-can-186	24	cgr-miR-26b-5p	100	BATF2
pal-can-148	24	ssc-miR-218	100
pal-can-260	24	ssc-miR-218	100
pal-can-058	23	cgr-miR-129	100	ZNF703,ETV7
pal-can-262	23	aca-miR-135-5p	100	BATF2
pal-can-191	23	cgr-miR-409-5p	100	IKZF4
pal-can-303	22	age-miR-506	80.95
pal-can-419	22			EGR2,E2F5,ZNF454
pal-can-133	22	ppy-miR-337-3p	90.48	ZBTB43
pal-can-378	20			ZNF7,TBX15,ADNP
pal-can-388	20
pal-can-286	20	ggo-miR-421	100
pal-can-088	20	ptr-miR-219-2-3p	100	WT1
pal-can-085	20	oar-miR-323a-3p	100
pal-can-025	19	cgr-miR-191-5p	100	ZNF177
pal-can-185	18	oar-miR-412-3p	100	GATA3
pal-can-316	17	age-miR-513c	95.45
pal-can-188	16	ggo-miR-375	100	MEIS2
pal-can-168	16	aca-miR-33-5p	100
pal-can-034	16	cgr-miR-215-5p	95.45	NR2C1
pal-can-246	16	oar-miR-543-3p	100	ZBTB43
pal-can-061	15	ggo-miR-363	100
pal-can-037	15	eca-miR-99b	100
pal-can-423	14	ssc-miR-664-3p	100
pal-can-364	14			ERF
pal-can-178	14	cgr-miR-101b-3p	100	PBX3,RXRB,FOS
pal-can-264	14	rno-miR-758-5p	100	ZXDC
pal-can-244	14	cgr-miR-101b-3p	100	PBX3,RXRB,FOS
pal-can-294	13	eca-miR-33b	100	HEY1
pal-can-344	12	cfa-miR-371	100
pal-can-283	12			BATF2
pal-can-226	12	oar-miR-495-3p	100
pal-can-353	12			PPARD,HOXB9
pal-can-355	12			PPARD,HOXB9
pal-can-152	11	aca-miR-216b-5p	100	MYBL1
pal-can-001	11	pol-miR-1-3p	100
pal-can-002	11	pol-miR-1-3p	100
pal-can-053	11	ssc-miR-202-5p	100
pal-can-208	11	oar-miR-381-3p	100
pal-can-044	11	cgr-miR-99a-5p	100
pal-can-113	11	ppy-miR-155	100
pal-can-158	10	hsa-miR-513c-3p	81.82	ZNF282
pal-can-321	10			AHR
pal-can-079	10	gga-miR-126-3p	100	ZBTB43
pal-can-239	10	rno-miR-376a-3p	100
pal-can-255	10	oar-miR-376b-3p	100
pal-can-312	9	pma-miR-153-3p	100
pal-can-384	9
pal-can-159	9	pma-miR-153-3p	100
pal-can-104	9	aca-miR-100	100
pal-can-017	9	sha-miR-21	100
pal-can-400	8
pal-can-390	8	ssc-miR-1285	100	ZNF771
pal-can-030	8	cgr-miR-499-5p	100
pal-can-229	8	cgr-miR-340-5p	100
pal-can-241	8	oar-miR-544-3p	100	TCF7
pal-can-193	8	ggo-miR-142	100
pal-can-331	7	cgr-miR-32-5p	100
pal-can-256	7
pal-can-023	7	bta-miR-154c	100	ZNF215
pal-can-277	7	oar-miR-154b-3p	100	EGR1
pal-can-350	6	ggo-miR-190b	100	ZNF235
pal-can-126	6	rno-miR-136-3p	100
pal-can-343	6	ppy-miR-487a	100
pal-can-137	6	cgr-miR-369-5p	100
pal-can-223	6	oan-miR-802-5p	100
pal-can-234	5	cgr-miR-450a	100	ZNF16
pal-can-240	5	cgr-miR-450a	100	ZNF16
pal-can-086	5	ggo-miR-411	100
pal-can-189	4	bta-miR-450b	100
pal-can-162	4	pol-miR-219-5p	100
pal-can-150	4	eca-miR-380	100	ZNF180
pal-can-140	3	rno-miR-224-3p	95.45
pal-can-213	3	ggo-miR-335	100
pal-can-268	3	ppy-miR-208b	100
pal-can-120	3	ggo-miR-374b	100
pal-can-252	3	bta-miR-376e	90.48	JAZF1
pal-can-243	3	bta-miR-411c-5p	100
pal-can-206	3	cgr-miR-410-3p	100
pal-can-320	2	ppy-miR-876-3p	100
pal-can-135	2	oar-miR-487b-3p	100
pal-can-106	2	ggo-miR-144	100
pal-can-151	1	ssc-miR-137	100
pal-can-257	1	bta-miR-6119-5p	95.24
