# Supplementary material for: Characterisation of novel microRNAs in the Black flying fox (Pteropus alecto) by deep sequencing
Source: BMC Genomics. 2014 Aug 15;15(1):682. doi: 10.1186/1471-2164-15-682 (PMC4156645; doi:10.1186/1471-2164-15-682)
Supplement: Supplementary file 11 — Additional file 11: Table S9: GO enrichment of predicted gene targets. Lists of predicted gene targets for each miRNA were subjected to Gene Ontology (GO) enrichment analysis. For each hit, the raw p-value is indicated, as well as Bonferroni, Benjamini and False Discovery Rate (FDR) corrections, to account for multiple hypothesis testing. The background consisted of all named genes present in the 3’UTR database used for target prediction. (XLSX 45 KB) [file 12864_2013_6398_MOESM11_ESM.xlsx]

## Sheet: Sheet1
miRNA	Category	Term	List Hits	List Total	Pop Hits	Pop Total	Fold Enrichment	Pvalue	Bonferroni	Benjamini	FDR	Genes
pal-can-247	GOTERM_BP_FAT	GO:0006357~regulation of transcription from RNA polymerase II promoter	56	538	727	13528	1.93689	2.86e-06	0.00688554	0.00688554	0.00502899	ENSG00000160685, ENSG00000112561, ENSG00000140044, ENSG00000173039, ENSG00000172273, ENSG00000197757, ENSG00000168610, ENSG00000109111, ENSG00000170689, ENSG00000198911, ENSG00000175550, ENSG00000172819, ENSG00000179583, ENSG00000132170, ENSG00000204304, ENSG00000112559, ENSG00000188157, ENSG00000112658, ENSG00000160678, ENSG00000205250, ENSG00000122877, ENSG00000125812, ENSG00000175745, ENSG0000…
pal-can-379	GOTERM_BP_FAT	GO:0000278~mitotic cell cycle	8	32	370	13528	9.14054	1.61e-05	0.00710553	0.00710553	0.0228269	ENSG00000150093, ENSG00000129757, ENSG00000151503, ENSG00000161057, ENSG00000066279, ENSG00000197170, ENSG00000142945, ENSG00000104147
pal-can-354	GOTERM_BP_FAT	GO:0016568~chromatin modification	16	200	274	13528	3.94978	1.31e-05	0.0180679	0.0180679	0.0215918	ENSG00000163517, ENSG00000123485, ENSG00000099381, ENSG00000107077, ENSG00000117713, ENSG00000142453, ENSG00000105663, ENSG00000181555, ENSG00000132600, ENSG00000141570, ENSG00000165671, ENSG00000173120, ENSG00000061273, ENSG00000167657, ENSG00000167085, ENSG00000043143
pal-can-141	GOTERM_BP_FAT	GO:0070584~mitochondrion morphogenesis	3	16	11	13528	230.591	6.28e-05	0.0184043	0.0184043	0.0836544	ENSG00000006695, ENSG00000116688, ENSG00000090432
pal-can-319	GOTERM_BP_FAT	GO:0045941~positive regulation of transcription	13	71	564	13528	4.39177	2.86e-05	0.0264332	0.0264332	0.044745	ENSG00000204304, ENSG00000147133, ENSG00000131470, ENSG00000135111, ENSG00000126351, ENSG00000184481, ENSG00000126603, ENSG00000100003, ENSG00000119547, ENSG00000082014, ENSG00000172819, ENSG00000173757, ENSG00000120738
pal-can-333	GOTERM_BP_FAT	GO:0016568~chromatin modification	29	565	274	13528	2.53415	1.12e-05	0.02802	0.02802	0.019786	ENSG00000163517, ENSG00000128908, ENSG00000162601, ENSG00000066117, ENSG00000056661, ENSG00000171720, ENSG00000142453, ENSG00000139613, ENSG00000068903, ENSG00000158161, ENSG00000105011, ENSG00000166313, ENSG00000100784, ENSG00000085185, ENSG00000196235, ENSG00000105610, ENSG00000127663, ENSG00000117713, ENSG00000105663, ENSG00000141570, ENSG00000121481, ENSG00000108840, ENSG00000006712, ENSG0000…
pal-can-319	GOTERM_BP_FAT	GO:0010628~positive regulation of gene expression	13	71	581	13528	4.26327	3.82e-05	0.0351961	0.0177557	0.0598426	ENSG00000204304, ENSG00000147133, ENSG00000131470, ENSG00000135111, ENSG00000126351, ENSG00000184481, ENSG00000126603, ENSG00000100003, ENSG00000119547, ENSG00000082014, ENSG00000172819, ENSG00000173757, ENSG00000120738
pal-can-319	GOTERM_BP_FAT	GO:0031328~positive regulation of cellular biosynthetic process	14	71	685	13528	3.89415	4.21e-05	0.0386888	0.0130663	0.0658977	ENSG00000204304, ENSG00000147133, ENSG00000131470, ENSG00000135111, ENSG00000116711, ENSG00000126351, ENSG00000184481, ENSG00000126603, ENSG00000100003, ENSG00000119547, ENSG00000082014, ENSG00000172819, ENSG00000173757, ENSG00000120738
pal-can-319	GOTERM_BP_FAT	GO:0009891~positive regulation of biosynthetic process	14	71	695	13528	3.83812	4.89e-05	0.0447915	0.011391	0.0765298	ENSG00000204304, ENSG00000147133, ENSG00000131470, ENSG00000135111, ENSG00000116711, ENSG00000126351, ENSG00000184481, ENSG00000126603, ENSG00000100003, ENSG00000119547, ENSG00000082014, ENSG00000172819, ENSG00000173757, ENSG00000120738
pal-can-093	GOTERM_BP_FAT	GO:0033554~cellular response to stress	13	76	566	13528	4.08834	6e-05	0.058651	0.058651	0.094871	ENSG00000109501, ENSG00000051341, ENSG00000041880, ENSG00000090905, ENSG00000012061, ENSG00000167670, ENSG00000104313, ENSG00000128272, ENSG00000124762, ENSG00000137275, ENSG00000172977, ENSG00000132383, ENSG00000159259
pal-can-354	GOTERM_BP_FAT	GO:0006325~chromatin organization	18	200	378	13528	3.22095	4.4e-05	0.05927	0.0300877	0.0723358	ENSG00000163517, ENSG00000123485, ENSG00000099381, ENSG00000107077, ENSG00000117713, ENSG00000142453, ENSG00000105663, ENSG00000181555, ENSG00000132600, ENSG00000141570, ENSG00000167670, ENSG00000165671, ENSG00000173120, ENSG00000061273, ENSG00000167657, ENSG00000167085, ENSG00000043143, ENSG00000159259
pal-can-319	GOTERM_BP_FAT	GO:0045935~positive regulation of nucleobase, nucleoside, nucleotide and nucleic acid metabolic process	13	71	624	13528	3.96948	7.62e-05	0.0689428	0.0141853	0.119272	ENSG00000204304, ENSG00000147133, ENSG00000131470, ENSG00000135111, ENSG00000126351, ENSG00000184481, ENSG00000126603, ENSG00000100003, ENSG00000119547, ENSG00000082014, ENSG00000172819, ENSG00000173757, ENSG00000120738
pal-can-073	GOTERM_BP_FAT	GO:0070584~mitochondrion morphogenesis	3	28	11	13528	131.766	0.000208664	0.0863986	0.0863986	0.293999	ENSG00000006695, ENSG00000116688, ENSG00000090432
pal-can-319	GOTERM_BP_FAT	GO:0051173~positive regulation of nitrogen compound metabolic process	13	71	644	13528	3.84621	0.000102851	0.0919714	0.0159513	0.161055	ENSG00000204304, ENSG00000147133, ENSG00000131470, ENSG00000135111, ENSG00000126351, ENSG00000184481, ENSG00000126603, ENSG00000100003, ENSG00000119547, ENSG00000082014, ENSG00000172819, ENSG00000173757, ENSG00000120738
pal-can-379	GOTERM_BP_FAT	GO:0022402~cell cycle process	8	32	565	13528	5.98584	0.000234006	0.0982723	0.0504065	0.330623	ENSG00000150093, ENSG00000129757, ENSG00000151503, ENSG00000161057, ENSG00000066279, ENSG00000197170, ENSG00000142945, ENSG00000104147
pal-can-333	GOTERM_BP_FAT	GO:0007242~intracellular signaling cascade	82	565	1256	13528	1.56318	4.38e-05	0.105201	0.0540619	0.0773647	ENSG00000198909, ENSG00000101665, ENSG00000042429, ENSG00000141503, ENSG00000206481, ENSG00000076984, ENSG00000172757, ENSG00000204310, ENSG00000072518, ENSG00000159899, ENSG00000177169, ENSG00000205268, ENSG00000197562, ENSG00000161714, ENSG00000173757, ENSG00000004059, ENSG00000120129, ENSG00000148926, ENSG00000107263, ENSG00000204305, ENSG00000160678, ENSG00000126456, ENSG00000164885, ENSG0000…
pal-can-319	GOTERM_BP_FAT	GO:0010557~positive regulation of macromolecule biosynthetic process	13	71	654	13528	3.7874	0.000118993	0.105618	0.0158196	0.186309	ENSG00000204304, ENSG00000147133, ENSG00000131470, ENSG00000135111, ENSG00000126351, ENSG00000184481, ENSG00000126603, ENSG00000100003, ENSG00000119547, ENSG00000082014, ENSG00000172819, ENSG00000173757, ENSG00000120738
pal-can-379	GOTERM_BP_FAT	GO:0007049~cell cycle	9	32	776	13528	4.90303	0.000273787	0.113993	0.0395405	0.386729	ENSG00000150093, ENSG00000129757, ENSG00000136144, ENSG00000151503, ENSG00000161057, ENSG00000066279, ENSG00000197170, ENSG00000142945, ENSG00000104147
pal-can-141	GOTERM_BP_FAT	GO:0007005~mitochondrion organization	4	16	138	13528	24.5072	0.000431997	0.120058	0.0619476	0.574565	ENSG00000006695, ENSG00000116688, ENSG00000090432, ENSG00000015475
pal-can-105	GOTERM_BP_FAT	GO:0016265~death	12	57	724	13528	3.9337	0.000156174	0.122132	0.122132	0.240767	ENSG00000164754, ENSG00000123360, ENSG00000131747, ENSG00000142192, ENSG00000072121, ENSG00000166971, ENSG00000153234, ENSG00000110321, ENSG00000152558, ENSG00000136002, ENSG00000137275, ENSG00000118503
pal-can-310	GOTERM_BP_FAT	GO:0006468~protein amino acid phosphorylation	36	354	667	13528	2.06256	6.51e-05	0.128185	0.128185	0.112603	ENSG00000142178, ENSG00000198909, ENSG00000092445, ENSG00000097007, ENSG00000156873, ENSG00000133275, ENSG00000196182, ENSG00000174292, ENSG00000166333, ENSG00000156711, ENSG00000163932, ENSG00000173846, ENSG00000072062, ENSG00000102882, ENSG00000160447, ENSG00000159899, ENSG00000177169, ENSG00000178999, ENSG00000198355, ENSG00000213923, ENSG00000167815, ENSG00000112559, ENSG00000127564, ENSG0000…
pal-can-247	GOTERM_BP_FAT	GO:0000122~negative regulation of transcription from RNA polymerase II promoter	26	538	266	13528	2.45778	5.83e-05	0.131264	0.0679398	0.10237	ENSG00000105229, ENSG00000056661, ENSG00000169016, ENSG00000140044, ENSG00000129757, ENSG00000168610, ENSG00000161940, ENSG00000175550, ENSG00000104964, ENSG00000179583, ENSG00000172819, ENSG00000172977, ENSG00000132170, ENSG00000142684, ENSG00000112559, ENSG00000121068, ENSG00000112033, ENSG00000160678, ENSG00000125812, ENSG00000135679, ENSG00000175745, ENSG00000120896, ENSG00000048052, ENSG0000…
pal-can-399	GOTERM_BP_FAT	GO:0007049~cell cycle	13	64	776	13528	3.54108	0.000207516	0.13162	0.13162	0.311279	ENSG00000107949, ENSG00000090097, ENSG00000066279, ENSG00000068903, ENSG00000127445, ENSG00000134222, ENSG00000160783, ENSG00000172273, ENSG00000069956, ENSG00000100519, ENSG00000116584, ENSG00000178053, ENSG00000166582
pal-can-319	GOTERM_BP_FAT	GO:0045893~positive regulation of transcription, DNA-dependent	11	71	477	13528	4.39389	0.000160603	0.139858	0.018656	0.251381	ENSG00000204304, ENSG00000100003, ENSG00000119547, ENSG00000082014, ENSG00000147133, ENSG00000131470, ENSG00000172819, ENSG00000135111, ENSG00000173757, ENSG00000126351, ENSG00000120738
pal-can-319	GOTERM_BP_FAT	GO:0051254~positive regulation of RNA metabolic process	11	71	481	13528	4.35735	0.00017189	0.148918	0.0177567	0.269026	ENSG00000204304, ENSG00000100003, ENSG00000119547, ENSG00000082014, ENSG00000147133, ENSG00000131470, ENSG00000172819, ENSG00000135111, ENSG00000173757, ENSG00000126351, ENSG00000120738
pal-can-051	GOTERM_BP_FAT	GO:0007005~mitochondrion organization	5	36	138	13528	13.6151	0.000424655	0.164452	0.164452	0.595475	ENSG00000006695, ENSG00000197912, ENSG00000108179, ENSG00000165806, ENSG00000100216
pal-can-401	GOTERM_BP_FAT	GO:0034097~response to cytokine stimulus	6	93	79	13528	11.0478	0.000197628	0.165107	0.165107	0.308177	ENSG00000112964, ENSG00000112658, ENSG00000168610, ENSG00000160712, ENSG00000145623, ENSG00000104964
pal-can-247	GOTERM_BP_FAT	GO:0016481~negative regulation of transcription	37	538	459	13528	2.02694	7.73e-05	0.170257	0.0603173	0.135757	ENSG00000198728, ENSG00000105229, ENSG00000060656, ENSG00000056661, ENSG00000169016, ENSG00000140044, ENSG00000126603, ENSG00000172273, ENSG00000161940, ENSG00000129757, ENSG00000168610, ENSG00000010803, ENSG00000175550, ENSG00000104964, ENSG00000172819, ENSG00000179583, ENSG00000172977, ENSG00000142684, ENSG00000132170, ENSG00000112559, ENSG00000121068, ENSG00000112033, ENSG00000160678, ENSG0000…
pal-can-060	GOTERM_BP_FAT	GO:0007242~intracellular signaling cascade	32	169	1256	13528	2.03942	0.000153714	0.179377	0.179377	0.25035	ENSG00000017797, ENSG00000140682, ENSG00000106615, ENSG00000132254, ENSG00000035664, ENSG00000188766, ENSG00000142453, ENSG00000129472, ENSG00000153048, ENSG00000172273, ENSG00000141522, ENSG00000136205, ENSG00000159346, ENSG00000140995, ENSG00000186716, ENSG00000105808, ENSG00000167657, ENSG00000171621, ENSG00000073803, ENSG00000107263, ENSG00000151208, ENSG00000143545, ENSG00000146535, ENSG0000…
pal-can-059	GOTERM_BP_FAT	GO:0007242~intracellular signaling cascade	32	169	1256	13528	2.03942	0.000153714	0.179377	0.179377	0.25035	ENSG00000017797, ENSG00000140682, ENSG00000106615, ENSG00000132254, ENSG00000035664, ENSG00000188766, ENSG00000142453, ENSG00000129472, ENSG00000153048, ENSG00000172273, ENSG00000141522, ENSG00000136205, ENSG00000159346, ENSG00000140995, ENSG00000186716, ENSG00000105808, ENSG00000167657, ENSG00000171621, ENSG00000073803, ENSG00000107263, ENSG00000151208, ENSG00000143545, ENSG00000146535, ENSG0000…
pal-can-326	GOTERM_BP_FAT	GO:0048545~response to steroid hormone stimulus	11	171	192	13528	4.53241	0.00015637	0.190067	0.190067	0.256148	ENSG00000140545, ENSG00000107485, ENSG00000140009, ENSG00000139618, ENSG00000197461, ENSG00000115884, ENSG00000124762, ENSG00000116711, ENSG00000083123, ENSG00000120129, ENSG00000148926
pal-can-310	GOTERM_BP_FAT	GO:0016310~phosphorylation	40	354	800	13528	1.91073	0.000120639	0.224371	0.119302	0.208463	ENSG00000142178, ENSG00000198909, ENSG00000092445, ENSG00000097007, ENSG00000156873, ENSG00000133275, ENSG00000108479, ENSG00000196182, ENSG00000174292, ENSG00000166333, ENSG00000156711, ENSG00000163932, ENSG00000173846, ENSG00000072062, ENSG00000147416, ENSG00000102882, ENSG00000160447, ENSG00000159899, ENSG00000177169, ENSG00000178999, ENSG00000198355, ENSG00000213923, ENSG00000167815, ENSG0000…
pal-can-270	GOTERM_BP_FAT	GO:0022402~cell cycle process	40	496	565	13528	1.93092	0.000105118	0.227708	0.227708	0.18492	ENSG00000097007, ENSG00000090097, ENSG00000147133, ENSG00000066279, ENSG00000171720, ENSG00000175467, ENSG00000100764, ENSG00000008710, ENSG00000092036, ENSG00000160783, ENSG00000204843, ENSG00000101367, ENSG00000111012, ENSG00000140463, ENSG00000101224, ENSG00000118046, ENSG00000076382, ENSG00000124762, ENSG00000178999, ENSG00000184445, ENSG00000011485, ENSG00000168066, ENSG00000127564, ENSG0000…
pal-can-304	GOTERM_BP_FAT	GO:0030518~steroid hormone receptor signaling pathway	7	199	58	13528	8.20447	0.000195865	0.246962	0.246962	0.323555	ENSG00000084676, ENSG00000136146, ENSG00000140682, ENSG00000105173, ENSG00000054118, ENSG00000173933, ENSG00000123064
pal-can-346	GOTERM_BP_FAT	GO:0050870~positive regulation of T cell activation	4	30	76	13528	23.7333	0.000560521	0.271919	0.271919	0.818101	ENSG00000136244, ENSG00000136630, ENSG00000172175, ENSG00000077238
pal-can-270	GOTERM_BP_FAT	GO:0007242~intracellular signaling cascade	72	496	1256	13528	1.56349	0.000133064	0.278984	0.150873	0.234028	ENSG00000101665, ENSG00000176890, ENSG00000145861, ENSG00000130175, ENSG00000206481, ENSG00000168610, ENSG00000118508, ENSG00000204310, ENSG00000072518, ENSG00000177169, ENSG00000089639, ENSG00000076382, ENSG00000197562, ENSG00000120129, ENSG00000107263, ENSG00000006451, ENSG00000126458, ENSG00000146535, ENSG00000090020, ENSG00000143393, ENSG00000126351, ENSG00000170989, ENSG00000111653, ENSG0000…
pal-can-108	GOTERM_BP_FAT	GO:0045941~positive regulation of transcription	11	67	564	13528	3.93797	0.000376197	0.281067	0.281067	0.582838	ENSG00000204304, ENSG00000100003, ENSG00000119547, ENSG00000147133, ENSG00000131470, ENSG00000135111, ENSG00000184481, ENSG00000173757, ENSG00000126351, ENSG00000126603, ENSG00000120738
pal-can-197	GOTERM_BP_FAT	GO:0008104~protein localization	13	60	882	13528	3.3232	0.000354498	0.289507	0.289507	0.556026	ENSG00000166887, ENSG00000129515, ENSG00000136240, ENSG00000069399, ENSG00000085978, ENSG00000149295, ENSG00000135506, ENSG00000197879, ENSG00000069974, ENSG00000092871, ENSG00000164077, ENSG00000139197, ENSG00000130227
pal-can-346	GOTERM_BP_FAT	GO:0051099~positive regulation of binding	4	30	78	13528	23.1248	0.000604831	0.289963	0.157363	0.882508	ENSG00000087274, ENSG00000198668, ENSG00000136244, ENSG00000172175
pal-can-266	GOTERM_BP_FAT	GO:0030518~steroid hormone receptor signaling pathway	9	375	58	13528	5.59779	0.000181299	0.292195	0.292195	0.309506	ENSG00000131759, ENSG00000084676, ENSG00000136146, ENSG00000140682, ENSG00000105173, ENSG00000054118, ENSG00000173933, ENSG00000117713, ENSG00000012822
pal-can-313	GOTERM_BP_FAT	GO:0046907~intracellular transport	25	223	657	13528	2.30836	0.000203097	0.292279	0.292279	0.342057	ENSG00000090889, ENSG00000119392, ENSG00000182606, ENSG00000110711, ENSG00000132612, ENSG00000175115, ENSG00000157538, ENSG00000198952, ENSG00000157483, ENSG00000124587, ENSG00000092871, ENSG00000139197, ENSG00000185359, ENSG00000031823, ENSG00000142186, ENSG00000119655, ENSG00000197616, ENSG00000105576, ENSG00000141510, ENSG00000101146, ENSG00000065000, ENSG00000064601, ENSG00000196961, ENSG0000…
pal-can-333	GOTERM_BP_FAT	GO:0010721~negative regulation of cell development	10	565	48	13528	4.9882	0.000139617	0.298387	0.111415	0.246435	ENSG00000101144, ENSG00000141522, ENSG00000101665, ENSG00000076928, ENSG00000141510, ENSG00000018189, ENSG00000177169, ENSG00000144355, ENSG00000067560, ENSG00000154096
pal-can-359	GOTERM_BP_FAT	GO:0045934~negative regulation of nucleobase, nucleoside, nucleotide and nucleic acid metabolic process	24	269	512	13528	2.35734	0.000221314	0.331727	0.331727	0.375678	ENSG00000127616, ENSG00000112559, ENSG00000198728, ENSG00000121068, ENSG00000077454, ENSG00000124831, ENSG00000103275, ENSG00000163346, ENSG00000103316, ENSG00000120896, ENSG00000113916, ENSG00000132604, ENSG00000126603, ENSG00000012061, ENSG00000168610, ENSG00000130726, ENSG00000117318, ENSG00000175550, ENSG00000172819, ENSG00000099864, ENSG00000172977, ENSG00000139687, ENSG00000176182, ENSG0000…
pal-can-354	GOTERM_BP_FAT	GO:0051276~chromosome organization	19	200	485	13528	2.64981	0.000295276	0.336678	0.127883	0.484983	ENSG00000163517, ENSG00000094880, ENSG00000123485, ENSG00000099381, ENSG00000107077, ENSG00000117713, ENSG00000142453, ENSG00000105663, ENSG00000181555, ENSG00000132600, ENSG00000141570, ENSG00000167670, ENSG00000165671, ENSG00000173120, ENSG00000061273, ENSG00000167657, ENSG00000167085, ENSG00000043143, ENSG00000159259
pal-can-155	GOTERM_BP_FAT	GO:0045596~negative regulation of cell differentiation	12	194	216	13528	3.874	0.000272968	0.34072	0.34072	0.45352	ENSG00000167815, ENSG00000159200, ENSG00000108840, ENSG00000065320, ENSG00000122592, ENSG00000126561, ENSG00000061273, ENSG00000171720, ENSG00000135363, ENSG00000011052, ENSG00000173757, ENSG00000154096
pal-can-108	GOTERM_BP_FAT	GO:0010628~positive regulation of gene expression	11	67	581	13528	3.82275	0.000475435	0.341016	0.188222	0.736056	ENSG00000204304, ENSG00000100003, ENSG00000119547, ENSG00000147133, ENSG00000131470, ENSG00000135111, ENSG00000184481, ENSG00000173757, ENSG00000126351, ENSG00000126603, ENSG00000120738
pal-can-333	GOTERM_BP_FAT	GO:0009057~macromolecule catabolic process	55	565	781	13528	1.68615	0.000166066	0.343945	0.100016	0.293055	ENSG00000184787, ENSG00000205220, ENSG00000107829, ENSG00000100764, ENSG00000005007, ENSG00000160445, ENSG00000198952, ENSG00000167671, ENSG00000128973, ENSG00000123415, ENSG00000197562, ENSG00000130560, ENSG00000185650, ENSG00000185651, ENSG00000164885, ENSG00000135074, ENSG00000108671, ENSG00000136986, ENSG00000166340, ENSG00000141552, ENSG00000114737, ENSG00000121481, ENSG00000197530, ENSG0000…
pal-can-048	GOTERM_BP_FAT	GO:0032270~positive regulation of cellular protein metabolic process	12	183	233	13528	3.80722	0.00031575	0.347923	0.347923	0.516871	ENSG00000141552, ENSG00000105974, ENSG00000160712, ENSG00000147133, ENSG00000128973, ENSG00000106588, ENSG00000184371, ENSG00000119383, ENSG00000100764, ENSG00000165912, ENSG00000108671, ENSG00000099341
pal-can-046	GOTERM_BP_FAT	GO:0032270~positive regulation of cellular protein metabolic process	12	183	233	13528	3.80722	0.00031575	0.347923	0.347923	0.516871	ENSG00000141552, ENSG00000105974, ENSG00000160712, ENSG00000147133, ENSG00000128973, ENSG00000106588, ENSG00000184371, ENSG00000119383, ENSG00000100764, ENSG00000165912, ENSG00000108671, ENSG00000099341
pal-can-266	GOTERM_BP_FAT	GO:0016568~chromatin modification	20	375	274	13528	2.63319	0.000225791	0.349756	0.193623	0.385325	ENSG00000128908, ENSG00000163517, ENSG00000102974, ENSG00000120733, ENSG00000107077, ENSG00000136169, ENSG00000117713, ENSG00000132604, ENSG00000158161, ENSG00000142599, ENSG00000170004, ENSG00000173933, ENSG00000103549, ENSG00000071655, ENSG00000085185, ENSG00000061273, ENSG00000132510, ENSG00000096070, ENSG00000043143, ENSG00000108799
pal-can-093	GOTERM_BP_FAT	GO:0042981~regulation of apoptosis	14	76	804	13528	3.0995	0.000429659	0.351284	0.194571	0.677295	ENSG00000109501, ENSG00000112715, ENSG00000180900, ENSG00000136002, ENSG00000135111, ENSG00000012061, ENSG00000145715, ENSG00000153234, ENSG00000104313, ENSG00000132694, ENSG00000115267, ENSG00000124762, ENSG00000137275, ENSG00000118503
pal-can-233	GOTERM_BP_FAT	GO:0051052~regulation of DNA metabolic process	5	48	114	13528	12.3611	0.000645267	0.354437	0.354437	0.964573	ENSG00000197461, ENSG00000117318, ENSG00000158161, ENSG00000102977, ENSG00000075131
pal-can-313	GOTERM_BP_FAT	GO:0008104~protein localization	30	223	882	13528	2.06339	0.000264418	0.362435	0.201523	0.445118	ENSG00000119392, ENSG00000163161, ENSG00000132612, ENSG00000110711, ENSG00000182606, ENSG00000056972, ENSG00000105197, ENSG00000175115, ENSG00000124587, ENSG00000092871, ENSG00000182473, ENSG00000099864, ENSG00000197858, ENSG00000139197, ENSG00000178999, ENSG00000133103, ENSG00000185359, ENSG00000031823, ENSG00000213064, ENSG00000106266, ENSG00000132604, ENSG00000166557, ENSG00000105576, ENSG0000…
pal-can-093	GOTERM_BP_FAT	GO:0043067~regulation of programmed cell death	14	76	812	13528	3.06897	0.0004722	0.378499	0.146611	0.74412	ENSG00000109501, ENSG00000112715, ENSG00000180900, ENSG00000136002, ENSG00000135111, ENSG00000012061, ENSG00000145715, ENSG00000153234, ENSG00000104313, ENSG00000132694, ENSG00000115267, ENSG00000124762, ENSG00000137275, ENSG00000118503
pal-can-247	GOTERM_BP_FAT	GO:0051172~negative regulation of nitrogen compound metabolic process	39	538	519	13528	1.88951	0.000202572	0.386797	0.115086	0.355339	ENSG00000198728, ENSG00000105229, ENSG00000060656, ENSG00000056661, ENSG00000169016, ENSG00000140044, ENSG00000126603, ENSG00000172273, ENSG00000161940, ENSG00000129757, ENSG00000168610, ENSG00000010803, ENSG00000175550, ENSG00000104964, ENSG00000172819, ENSG00000179583, ENSG00000099864, ENSG00000172977, ENSG00000142684, ENSG00000132170, ENSG00000112559, ENSG00000121068, ENSG00000160678, ENSG0000…
pal-can-359	GOTERM_BP_FAT	GO:0051172~negative regulation of nitrogen compound metabolic process	24	269	519	13528	2.32555	0.000268719	0.387008	0.217062	0.455974	ENSG00000127616, ENSG00000112559, ENSG00000198728, ENSG00000121068, ENSG00000077454, ENSG00000124831, ENSG00000103275, ENSG00000163346, ENSG00000103316, ENSG00000120896, ENSG00000113916, ENSG00000132604, ENSG00000126603, ENSG00000012061, ENSG00000168610, ENSG00000130726, ENSG00000117318, ENSG00000175550, ENSG00000172819, ENSG00000099864, ENSG00000172977, ENSG00000139687, ENSG00000176182, ENSG0000…
pal-can-337	GOTERM_BP_FAT	GO:0016051~carbohydrate biosynthetic process	6	87	107	13528	8.7193	0.000590352	0.387819	0.387819	0.90685	ENSG00000104522, ENSG00000105655, ENSG00000164708, ENSG00000109814, ENSG00000130309, ENSG00000149541
pal-can-093	GOTERM_BP_FAT	GO:0010941~regulation of cell death	14	76	815	13528	3.05767	0.000489054	0.388963	0.115869	0.770584	ENSG00000109501, ENSG00000112715, ENSG00000180900, ENSG00000136002, ENSG00000135111, ENSG00000012061, ENSG00000145715, ENSG00000153234, ENSG00000104313, ENSG00000132694, ENSG00000115267, ENSG00000124762, ENSG00000137275, ENSG00000118503
pal-can-310	GOTERM_BP_FAT	GO:0006793~phosphorus metabolic process	45	354	973	13528	1.76738	0.000238208	0.394515	0.154005	0.411227	ENSG00000142178, ENSG00000110786, ENSG00000198909, ENSG00000092445, ENSG00000097007, ENSG00000060656, ENSG00000156873, ENSG00000133275, ENSG00000108479, ENSG00000196182, ENSG00000174292, ENSG00000166333, ENSG00000156711, ENSG00000163932, ENSG00000142949, ENSG00000173846, ENSG00000072062, ENSG00000147416, ENSG00000102882, ENSG00000160447, ENSG00000159899, ENSG00000177169, ENSG00000198355, ENSG0000…
pal-can-310	GOTERM_BP_FAT	GO:0006796~phosphate metabolic process	45	354	973	13528	1.76738	0.000238208	0.394515	0.154005	0.411227	ENSG00000142178, ENSG00000110786, ENSG00000198909, ENSG00000092445, ENSG00000097007, ENSG00000060656, ENSG00000156873, ENSG00000133275, ENSG00000108479, ENSG00000196182, ENSG00000174292, ENSG00000166333, ENSG00000156711, ENSG00000163932, ENSG00000142949, ENSG00000173846, ENSG00000072062, ENSG00000147416, ENSG00000102882, ENSG00000160447, ENSG00000159899, ENSG00000177169, ENSG00000198355, ENSG0000…
pal-can-421	GOTERM_BP_FAT	GO:0045449~regulation of transcription	48	153	2601	13528	1.63171	0.000355504	0.402204	0.402204	0.586491	ENSG00000131759, ENSG00000166888, ENSG00000105323, ENSG00000153896, ENSG00000095752, ENSG00000132341, ENSG00000080503, ENSG00000143842, ENSG00000127124, ENSG00000139718, ENSG00000113649, ENSG00000092607, ENSG00000087095, ENSG00000010818, ENSG00000078246, ENSG00000115041, ENSG00000156802, ENSG00000172936, ENSG00000215897, ENSG00000153234, ENSG00000184939, ENSG00000105610, ENSG00000173757, ENSG0000…
pal-can-309	GOTERM_BP_FAT	GO:0051726~regulation of cell cycle	10	95	331	13528	4.30211	0.000482816	0.417204	0.417204	0.770877	ENSG00000206481, ENSG00000089685, ENSG00000142192, ENSG00000129757, ENSG00000141510, ENSG00000164885, ENSG00000167967, ENSG00000154767, ENSG00000110514, ENSG00000119408
pal-can-090	GOTERM_BP_FAT	GO:0051301~cell division	9	88	295	13528	4.68998	0.000611187	0.43367	0.43367	0.952452	ENSG00000141552, ENSG00000121152, ENSG00000138160, ENSG00000103275, ENSG00000090316, ENSG00000153044, ENSG00000164611, ENSG00000092969, ENSG00000122359
pal-can-247	GOTERM_BP_FAT	GO:0010629~negative regulation of gene expression	38	538	504	13528	1.89585	0.00023683	0.435477	0.108059	0.415313	ENSG00000198728, ENSG00000105229, ENSG00000060656, ENSG00000056661, ENSG00000169016, ENSG00000140044, ENSG00000126603, ENSG00000172273, ENSG00000161940, ENSG00000129757, ENSG00000168610, ENSG00000010803, ENSG00000175550, ENSG00000104964, ENSG00000172819, ENSG00000179583, ENSG00000172977, ENSG00000142684, ENSG00000132170, ENSG00000112559, ENSG00000121068, ENSG00000160678, ENSG00000112033, ENSG0000…
pal-can-247	GOTERM_BP_FAT	GO:0031327~negative regulation of cellular biosynthetic process	41	538	561	13528	1.83769	0.000241076	0.441236	0.0924483	0.422746	ENSG00000198728, ENSG00000105229, ENSG00000060656, ENSG00000056661, ENSG00000197461, ENSG00000169016, ENSG00000140044, ENSG00000126603, ENSG00000187840, ENSG00000172273, ENSG00000161940, ENSG00000129757, ENSG00000168610, ENSG00000010803, ENSG00000163083, ENSG00000175550, ENSG00000104964, ENSG00000172819, ENSG00000179583, ENSG00000099864, ENSG00000172977, ENSG00000142684, ENSG00000132170, ENSG0000…
pal-can-270	GOTERM_BP_FAT	GO:0008104~protein localization	54	496	882	13528	1.66985	0.000239422	0.444879	0.178144	0.420714	ENSG00000215440, ENSG00000105402, ENSG00000154710, ENSG00000105401, ENSG00000005243, ENSG00000111481, ENSG00000175115, ENSG00000125844, ENSG00000172915, ENSG00000118508, ENSG00000140463, ENSG00000106636, ENSG00000177169, ENSG00000197858, ENSG00000099864, ENSG00000197562, ENSG00000139370, ENSG00000184178, ENSG00000100280, ENSG00000168818, ENSG00000213064, ENSG00000106266, ENSG00000177548, ENSG0000…
pal-can-093	GOTERM_BP_FAT	GO:0045768~positive regulation of anti-apoptosis	4	76	30	13528	23.7333	0.000596699	0.451767	0.113267	0.939446	ENSG00000145715, ENSG00000090020, ENSG00000124762, ENSG00000137275
pal-can-145	GOTERM_BP_FAT	GO:0048666~neuron development	17	242	339	13528	2.80329	0.000387255	0.455198	0.455198	0.644925	ENSG00000175866, ENSG00000074527, ENSG00000135622, ENSG00000149557, ENSG00000105245, ENSG00000112715, ENSG00000163064, ENSG00000077782, ENSG00000143434, ENSG00000185924, ENSG00000168505, ENSG00000075213, ENSG00000124171, ENSG00000129757, ENSG00000206433, ENSG00000090776, ENSG00000169032
pal-can-048	GOTERM_BP_FAT	GO:0051247~positive regulation of protein metabolic process	12	183	243	13528	3.65054	0.000451168	0.457202	0.263252	0.737776	ENSG00000141552, ENSG00000105974, ENSG00000160712, ENSG00000147133, ENSG00000128973, ENSG00000106588, ENSG00000184371, ENSG00000119383, ENSG00000100764, ENSG00000165912, ENSG00000108671, ENSG00000099341
pal-can-046	GOTERM_BP_FAT	GO:0051247~positive regulation of protein metabolic process	12	183	243	13528	3.65054	0.000451168	0.457202	0.263252	0.737776	ENSG00000141552, ENSG00000105974, ENSG00000160712, ENSG00000147133, ENSG00000128973, ENSG00000106588, ENSG00000184371, ENSG00000119383, ENSG00000100764, ENSG00000165912, ENSG00000108671, ENSG00000099341
pal-can-290	GOTERM_BP_FAT	GO:0007265~Ras protein signal transduction	13	471	105	13528	3.55604	0.000279887	0.462677	0.462677	0.485937	ENSG00000136279, ENSG00000126458, ENSG00000188130, ENSG00000099331, ENSG00000010322, ENSG00000141522, ENSG00000102882, ENSG00000179604, ENSG00000175220, ENSG00000132694, ENSG00000128283, ENSG00000064490, ENSG00000160271
pal-can-160	GOTERM_BP_FAT	GO:0007254~JNK cascade	8	310	59	13528	5.91711	0.000373555	0.463978	0.463978	0.626833	ENSG00000141503, ENSG00000136279, ENSG00000112559, ENSG00000135090, ENSG00000142733, ENSG00000169727, ENSG00000135272, ENSG00000085511
pal-can-326	GOTERM_BP_FAT	GO:0009991~response to extracellular stimulus	11	171	220	13528	3.95556	0.000465634	0.466246	0.269415	0.760934	ENSG00000167601, ENSG00000139618, ENSG00000197461, ENSG00000090905, ENSG00000124762, ENSG00000116711, ENSG00000083123, ENSG00000160783, ENSG00000163545, ENSG00000120129, ENSG00000148926
pal-can-310	GOTERM_BP_FAT	GO:0007242~intracellular signaling cascade	54	354	1256	13528	1.64299	0.000299171	0.467487	0.145755	0.516213	ENSG00000142178, ENSG00000198909, ENSG00000185482, ENSG00000177885, ENSG00000172175, ENSG00000111540, ENSG00000006607, ENSG00000070614, ENSG00000204310, ENSG00000159899, ENSG00000131653, ENSG00000177169, ENSG00000171621, ENSG00000205268, ENSG00000134313, ENSG00000125170, ENSG00000176170, ENSG00000167815, ENSG00000107263, ENSG00000112559, ENSG00000146535, ENSG00000090020, ENSG00000161202, ENSG0000…
pal-can-179	GOTERM_BP_FAT	GO:0033554~cellular response to stress	15	122	566	13528	2.93865	0.000526489	0.491717	0.491717	0.854956	ENSG00000136279, ENSG00000023572, ENSG00000131747, ENSG00000154328, ENSG00000140521, ENSG00000158161, ENSG00000092201, ENSG00000177084, ENSG00000137831, ENSG00000135506, ENSG00000169727, ENSG00000128272, ENSG00000128602, ENSG00000198925, ENSG00000214941
pal-can-195	GOTERM_BP_FAT	GO:0033554~cellular response to stress	15	122	566	13528	2.93865	0.000526489	0.491717	0.491717	0.854956	ENSG00000136279, ENSG00000023572, ENSG00000131747, ENSG00000154328, ENSG00000140521, ENSG00000158161, ENSG00000092201, ENSG00000177084, ENSG00000137831, ENSG00000135506, ENSG00000169727, ENSG00000128272, ENSG00000128602, ENSG00000198925, ENSG00000214941
pal-can-182	GOTERM_BP_FAT	GO:0043085~positive regulation of catalytic activity	18	178	520	13528	2.63077	0.000475866	0.508669	0.508669	0.787294	ENSG00000136279, ENSG00000160691, ENSG00000105974, ENSG00000145214, ENSG00000166333, ENSG00000119383, ENSG00000173327, ENSG00000108671, ENSG00000099341, ENSG00000166167, ENSG00000102977, ENSG00000141552, ENSG00000114737, ENSG00000141510, ENSG00000060558, ENSG00000184371, ENSG00000106588, ENSG00000127191
pal-can-298	GOTERM_BP_FAT	GO:0016568~chromatin modification	20	389	274	13528	2.53842	0.000358113	0.515304	0.515304	0.614711	ENSG00000127616, ENSG00000066117, ENSG00000167548, ENSG00000171720, ENSG00000139718, ENSG00000136169, ENSG00000142453, ENSG00000132604, ENSG00000105011, ENSG00000105663, ENSG00000141570, ENSG00000142599, ENSG00000170004, ENSG00000104472, ENSG00000082014, ENSG00000061273, ENSG00000167657, ENSG00000080603, ENSG00000172977, ENSG00000139687
pal-can-035	GOTERM_BP_FAT	GO:0006357~regulation of transcription from RNA polymerase II promoter	41	422	727	13528	1.80788	0.00032472	0.517351	0.517351	0.564266	ENSG00000127616, ENSG00000188629, ENSG00000145214, ENSG00000160685, ENSG00000101665, ENSG00000169016, ENSG00000171720, ENSG00000182606, ENSG00000161940, ENSG00000168610, ENSG00000109111, ENSG00000130726, ENSG00000198911, ENSG00000104964, ENSG00000160563, ENSG00000172819, ENSG00000130159, ENSG00000144355, ENSG00000137203, ENSG00000204304, ENSG00000188157, ENSG00000121068, ENSG00000112033, ENSG0000…
pal-can-122	GOTERM_BP_FAT	GO:0007096~regulation of exit from mitosis	5	414	12	13528	13.6151	0.000348771	0.523989	0.523989	0.602277	ENSG00000089685, ENSG00000011426, ENSG00000068903, ENSG00000184445, ENSG00000175063
pal-can-247	GOTERM_BP_FAT	GO:0045934~negative regulation of nucleobase, nucleoside, nucleotide and nucleic acid metabolic process	38	538	512	13528	1.86623	0.000319712	0.53787	0.10441	0.560274	ENSG00000198728, ENSG00000105229, ENSG00000060656, ENSG00000056661, ENSG00000169016, ENSG00000140044, ENSG00000126603, ENSG00000172273, ENSG00000161940, ENSG00000129757, ENSG00000168610, ENSG00000010803, ENSG00000175550, ENSG00000104964, ENSG00000172819, ENSG00000179583, ENSG00000099864, ENSG00000172977, ENSG00000142684, ENSG00000132170, ENSG00000112559, ENSG00000121068, ENSG00000160678, ENSG0000…
pal-can-333	GOTERM_BP_FAT	GO:0044265~cellular macromolecule catabolic process	51	565	725	13528	1.68429	0.000311028	0.545933	0.146067	0.548204	ENSG00000184787, ENSG00000205220, ENSG00000107829, ENSG00000100764, ENSG00000005007, ENSG00000160445, ENSG00000198952, ENSG00000167671, ENSG00000128973, ENSG00000123415, ENSG00000197562, ENSG00000130560, ENSG00000185650, ENSG00000185651, ENSG00000135074, ENSG00000108671, ENSG00000136986, ENSG00000141552, ENSG00000121481, ENSG00000114737, ENSG00000197530, ENSG00000102858, ENSG00000076321, ENSG0000…
pal-can-160	GOTERM_BP_FAT	GO:0007242~intracellular signaling cascade	48	310	1256	13528	1.66772	0.000484447	0.55458	0.332602	0.8122	ENSG00000017797, ENSG00000198909, ENSG00000142733, ENSG00000168884, ENSG00000088256, ENSG00000185482, ENSG00000106615, ENSG00000139618, ENSG00000100292, ENSG00000077782, ENSG00000167964, ENSG00000117602, ENSG00000008710, ENSG00000085511, ENSG00000100150, ENSG00000141503, ENSG00000122952, ENSG00000198752, ENSG00000102882, ENSG00000169727, ENSG00000140995, ENSG00000072518, ENSG00000069974, ENSG0000…
pal-can-265	GOTERM_BP_FAT	GO:0051056~regulation of small GTPase mediated signal transduction	13	210	252	13528	3.3232	0.000553555	0.559343	0.559343	0.914306	ENSG00000107263, ENSG00000076928, ENSG00000104880, ENSG00000107554, ENSG00000171680, ENSG00000107021, ENSG00000105738, ENSG00000186716, ENSG00000105808, ENSG00000065491, ENSG00000108262, ENSG00000140575, ENSG00000197226
pal-can-290	GOTERM_BP_FAT	GO:0046907~intracellular transport	41	471	657	13528	1.79238	0.00039477	0.583624	0.354728	0.68475	ENSG00000105402, ENSG00000196465, ENSG00000215305, ENSG00000136240, ENSG00000183048, ENSG00000099331, ENSG00000132612, ENSG00000111481, ENSG00000113569, ENSG00000175115, ENSG00000157538, ENSG00000110047, ENSG00000204267, ENSG00000137486, ENSG00000206208, ENSG00000042753, ENSG00000153291, ENSG00000213983, ENSG00000157483, ENSG00000177951, ENSG00000100836, ENSG00000220205, ENSG00000185359, ENSG0000…
pal-can-421	GOTERM_BP_FAT	GO:0045941~positive regulation of transcription	17	153	564	13528	2.66509	0.000605555	0.583764	0.354837	0.997073	ENSG00000166888, ENSG00000064313, ENSG00000095752, ENSG00000080503, ENSG00000132341, ENSG00000127124, ENSG00000161202, ENSG00000135111, ENSG00000126351, ENSG00000012822, ENSG00000125378, ENSG00000007866, ENSG00000153234, ENSG00000213024, ENSG00000143621, ENSG00000173757, ENSG00000116016
pal-can-247	GOTERM_BP_FAT	GO:0009890~negative regulation of biosynthetic process	41	538	573	13528	1.7992	0.000374814	0.595446	0.106958	0.656537	ENSG00000198728, ENSG00000105229, ENSG00000060656, ENSG00000056661, ENSG00000197461, ENSG00000169016, ENSG00000140044, ENSG00000126603, ENSG00000187840, ENSG00000172273, ENSG00000161940, ENSG00000129757, ENSG00000168610, ENSG00000010803, ENSG00000163083, ENSG00000175550, ENSG00000104964, ENSG00000172819, ENSG00000179583, ENSG00000099864, ENSG00000172977, ENSG00000142684, ENSG00000132170, ENSG0000…
pal-can-160	GOTERM_BP_FAT	GO:0031098~stress-activated protein kinase signaling pathway	8	310	63	13528	5.54142	0.000560514	0.607712	0.26796	0.939165	ENSG00000141503, ENSG00000136279, ENSG00000112559, ENSG00000135090, ENSG00000142733, ENSG00000169727, ENSG00000135272, ENSG00000085511
pal-can-210	GOTERM_BP_FAT	GO:0007242~intracellular signaling cascade	38	230	1256	13528	1.77951	0.00059706	0.622466	0.622466	0.997374	ENSG00000198909, ENSG00000145214, ENSG00000104365, ENSG00000213445, ENSG00000105976, ENSG00000101665, ENSG00000090097, ENSG00000142453, ENSG00000008838, ENSG00000141503, ENSG00000102882, ENSG00000006607, ENSG00000136205, ENSG00000206440, ENSG00000088320, ENSG00000171621, ENSG00000089639, ENSG00000161714, ENSG00000167815, ENSG00000168118, ENSG00000111348, ENSG00000126458, ENSG00000164050, ENSG0000…
pal-can-247	GOTERM_BP_FAT	GO:0045892~negative regulation of transcription, DNA-dependent	29	538	356	13528	2.04833	0.000457199	0.668435	0.115435	0.8003	ENSG00000105229, ENSG00000198728, ENSG00000056661, ENSG00000169016, ENSG00000140044, ENSG00000129757, ENSG00000168610, ENSG00000161940, ENSG00000175550, ENSG00000104964, ENSG00000172819, ENSG00000179583, ENSG00000172977, ENSG00000132170, ENSG00000142684, ENSG00000112559, ENSG00000121068, ENSG00000112033, ENSG00000160678, ENSG00000135679, ENSG00000125812, ENSG00000164916, ENSG00000175745, ENSG0000…
pal-can-270	GOTERM_BP_FAT	GO:0007049~cell cycle	48	496	776	13528	1.68706	0.000451576	0.670515	0.242367	0.792117	ENSG00000097007, ENSG00000213465, ENSG00000090097, ENSG00000147133, ENSG00000066279, ENSG00000171720, ENSG00000175467, ENSG00000100764, ENSG00000008710, ENSG00000092036, ENSG00000160783, ENSG00000173846, ENSG00000204843, ENSG00000206481, ENSG00000101367, ENSG00000111012, ENSG00000169727, ENSG00000140463, ENSG00000101224, ENSG00000118046, ENSG00000124762, ENSG00000076382, ENSG00000178999, ENSG0000…
pal-can-333	GOTERM_BP_FAT	GO:0050768~negative regulation of neurogenesis	9	565	45	13528	4.78867	0.000478239	0.703011	0.183186	0.84175	ENSG00000101144, ENSG00000141522, ENSG00000076928, ENSG00000141510, ENSG00000018189, ENSG00000177169, ENSG00000144355, ENSG00000067560, ENSG00000154096
pal-can-270	GOTERM_BP_FAT	GO:0000278~mitotic cell cycle	28	496	370	13528	2.06399	0.000510329	0.714841	0.221933	0.894742	ENSG00000097007, ENSG00000147133, ENSG00000066279, ENSG00000100764, ENSG00000092036, ENSG00000160783, ENSG00000204843, ENSG00000101367, ENSG00000101224, ENSG00000076382, ENSG00000124762, ENSG00000178999, ENSG00000184445, ENSG00000011485, ENSG00000127564, ENSG00000094880, ENSG00000150093, ENSG00000100029, ENSG00000205250, ENSG00000145349, ENSG00000108671, ENSG00000111328, ENSG00000141552, ENSG0000…
pal-can-333	GOTERM_BP_FAT	GO:0016570~histone modification	15	565	122	13528	2.94386	0.000552787	0.754231	0.181662	0.972359	ENSG00000163517, ENSG00000162601, ENSG00000056661, ENSG00000171720, ENSG00000142453, ENSG00000068903, ENSG00000158161, ENSG00000166313, ENSG00000141570, ENSG00000121481, ENSG00000108840, ENSG00000006712, ENSG00000173933, ENSG00000100784, ENSG00000071655
