# Supplementary material for: Characterisation of novel microRNAs in the Black flying fox (Pteropus alecto) by deep sequencing
Source: BMC Genomics. 2014 Aug 15;15(1):682. doi: 10.1186/1471-2164-15-682 (PMC4156645; doi:10.1186/1471-2164-15-682)
Supplement: Supplementary file 12 — Additional file 12: Table S10: KEGG enrichment of predicted gene targets. Lists of predicted gene targets for each miRNA were subjected to categorical enrichment analysis for molecular pathways listed in the Kyoto Encyclopaedia of Genes and Genomes (KEGG). For each hit, the raw p-value is indicated, as well as Bonferroni, Benjamini and False Discovery Rate (FDR) corrections, to account for multiple hypothesis testing. The background consisted of all named genes present in the 3’UTR database used for target prediction. (XLSX 106 KB) [file 12864_2013_6398_MOESM12_ESM.xlsx]

## Sheet: Sheet1
miRNA	Category	Term	List Hits	List Total	Pop Hits	Pop Total	Fold Enrichment	Pvalue	Bonferroni	Benjamini	FDR	Genes
pal-can-085	KEGG_PATHWAY	hsa04912:GnRH signaling pathway	4	8	98	5085	25.9439	0.000229732	0.00709722	0.00709722	0.197188	ENSG00000174233, ENSG00000198668, ENSG00000145349, ENSG00000163932
pal-can-088	KEGG_PATHWAY	hsa04060:Cytokine-cytokine receptor interaction	3	3	262	5085	19.4084	0.00264512	0.0312837	0.0312837	1.6896	ENSG00000105976, ENSG00000120337, ENSG00000138755
pal-can-170	KEGG_PATHWAY	hsa04012:ErbB signaling pathway	6	40	87	5085	8.76724	0.000475603	0.0391723	0.0391723	0.509325	ENSG00000102882, ENSG00000097007, ENSG00000175634, ENSG00000130669, ENSG00000169032, ENSG00000187840
pal-can-300	KEGG_PATHWAY	hsa03030:DNA replication	7	149	36	5085	6.63591	0.000519694	0.0643728	0.0643728	0.601876	ENSG00000177084, ENSG00000175482, ENSG00000100297, ENSG00000062822, ENSG00000077514, ENSG00000104738, ENSG00000112118
pal-can-209	KEGG_PATHWAY	hsa00531:Glycosaminoglycan degradation	4	57	21	5085	16.9925	0.00146215	0.106552	0.106552	1.53192	ENSG00000127415, ENSG00000213614, ENSG00000141012, ENSG00000170266
pal-can-299	KEGG_PATHWAY	hsa04142:Lysosome	3	7	117	5085	18.6264	0.00741153	0.125326	0.125326	5.33592	ENSG00000064601, ENSG00000197081, ENSG00000166311
pal-can-193	KEGG_PATHWAY	hsa00020:Citrate cycle (TCA cycle)	2	3	31	5085	109.355	0.0121567	0.136512	0.136512	7.56753	ENSG00000197444, ENSG00000166411
pal-can-327	KEGG_PATHWAY	hsa04120:Ubiquitin mediated proteolysis	6	36	137	5085	6.18613	0.00223457	0.150669	0.150669	2.30799	ENSG00000138641, ENSG00000185651, ENSG00000089053, ENSG00000102858, ENSG00000103266, ENSG00000109670
pal-can-346	KEGG_PATHWAY	hsa04623:Cytosolic DNA-sensing pathway	3	12	55	5085	23.1136	0.00593523	0.183231	0.183231	5.10037	ENSG00000013503, ENSG00000136244, ENSG00000124256
pal-can-085	KEGG_PATHWAY	hsa04916:Melanogenesis	3	8	99	5085	19.2614	0.00739373	0.205512	0.108659	6.17646	ENSG00000174233, ENSG00000198668, ENSG00000145349
pal-can-113	KEGG_PATHWAY	hsa04120:Ubiquitin mediated proteolysis	2	4	137	5085	18.5584	0.078683	0.217963	0.217963	22.7386	ENSG00000119401, ENSG00000140543
pal-can-145	KEGG_PATHWAY	hsa04360:Axon guidance	9	91	129	5085	3.89854	0.00186828	0.218737	0.218737	2.15998	ENSG00000074527, ENSG00000182541, ENSG00000169242, ENSG00000135622, ENSG00000075213, ENSG00000097007, ENSG00000143434, ENSG00000138835, ENSG00000090776
pal-can-011	KEGG_PATHWAY	hsa00240:Pyrimidine metabolism	4	23	95	5085	9.30892	0.00752028	0.237958	0.237958	6.51124	ENSG00000077514, ENSG00000130717, ENSG00000171848, ENSG00000172113
pal-can-085	KEGG_PATHWAY	hsa04114:Oocyte meiosis	3	8	110	5085	17.3352	0.00907124	0.246097	0.0898664	7.52994	ENSG00000174233, ENSG00000198668, ENSG00000145349
pal-can-247	KEGG_PATHWAY	hsa04010:MAPK signaling pathway	22	203	267	5085	2.06398	0.00189789	0.246521	0.246521	2.24044	ENSG00000168067, ENSG00000099875, ENSG00000198909, ENSG00000167535, ENSG00000126458, ENSG00000112658, ENSG00000162302, ENSG00000197461, ENSG00000077782, ENSG00000173327, ENSG00000072062, ENSG00000173039, ENSG00000114738, ENSG00000121653, ENSG00000138166, ENSG00000102882, ENSG00000101224, ENSG00000166484, ENSG00000130159, ENSG00000125952, ENSG00000127191, ENSG00000164086
pal-can-085	KEGG_PATHWAY	hsa04270:Vascular smooth muscle contraction	3	8	112	5085	17.0257	0.00939323	0.253654	0.0705308	7.78775	ENSG00000174233, ENSG00000198668, ENSG00000163932
pal-can-169	KEGG_PATHWAY	hsa04360:Axon guidance	6	46	129	5085	5.14156	0.00526652	0.255993	0.255993	5.0805	ENSG00000076356, ENSG00000075213, ENSG00000164050, ENSG00000146904, ENSG00000138835, ENSG00000137872
pal-can-308	KEGG_PATHWAY	hsa04914:Progesterone-mediated oocyte maturation	3	8	86	5085	22.173	0.00561881	0.278779	0.278779	5.45187	ENSG00000214575, ENSG00000080824, ENSG00000102882
pal-can-298	KEGG_PATHWAY	hsa04142:Lysosome	11	154	117	5085	3.1044	0.00255202	0.289941	0.289941	2.94749	ENSG00000100299, ENSG00000197746, ENSG00000169919, ENSG00000100280, ENSG00000198951, ENSG00000213614, ENSG00000064601, ENSG00000141012, ENSG00000103365, ENSG00000111670, ENSG00000174080
pal-can-005	KEGG_PATHWAY	hsa04010:MAPK signaling pathway	5	18	267	5085	5.29026	0.0102777	0.296191	0.296191	8.68454	ENSG00000126458, ENSG00000087095, ENSG00000077782, ENSG00000101224, ENSG00000095015
pal-can-085	KEGG_PATHWAY	hsa04722:Neurotrophin signaling pathway	3	8	124	5085	15.378	0.0114329	0.299851	0.0688104	9.40618	ENSG00000198668, ENSG00000145349, ENSG00000163932
pal-can-094	KEGG_PATHWAY	hsa05410:Hypertrophic cardiomyopathy (HCM)	7	86	85	5085	4.86936	0.0027827	0.300005	0.300005	3.18435	ENSG00000151062, ENSG00000005884, ENSG00000167535, ENSG00000151067, ENSG00000082781, ENSG00000111725, ENSG00000091409
pal-can-419	KEGG_PATHWAY	hsa03410:Base excision repair	2	5	35	5085	58.1143	0.027257	0.301807	0.301807	16.7201	ENSG00000189403, ENSG00000175482
pal-can-134	KEGG_PATHWAY	hsa04110:Cell cycle	11	144	125	5085	3.1075	0.00253047	0.302172	0.302172	2.95246	ENSG00000141552, ENSG00000114126, ENSG00000097007, ENSG00000105173, ENSG00000129757, ENSG00000100297, ENSG00000205250, ENSG00000113558, ENSG00000133740, ENSG00000164611, ENSG00000123080
pal-can-055	KEGG_PATHWAY	hsa03010:Ribosome	3	14	87	5085	12.5246	0.0199711	0.318386	0.318386	14.0313	ENSG00000198242, ENSG00000089009, ENSG00000114391
pal-can-132	KEGG_PATHWAY	hsa04120:Ubiquitin mediated proteolysis	6	42	137	5085	5.3024	0.00453361	0.320388	0.320388	4.7711	ENSG00000114062, ENSG00000130725, ENSG00000103266, ENSG00000053900, ENSG00000166167, ENSG00000130985
pal-can-005	KEGG_PATHWAY	hsa00480:Glutathione metabolism	3	18	50	5085	16.95	0.0117289	0.330442	0.181735	9.8553	ENSG00000002549, ENSG00000065621, ENSG00000171848
pal-can-065	KEGG_PATHWAY	hsa04914:Progesterone-mediated oocyte maturation	3	12	86	5085	14.782	0.0140832	0.337222	0.337222	11.2863	ENSG00000127955, ENSG00000164045, ENSG00000053900
pal-can-314	KEGG_PATHWAY	hsa04914:Progesterone-mediated oocyte maturation	3	12	86	5085	14.782	0.0140832	0.337222	0.337222	11.2863	ENSG00000127955, ENSG00000164045, ENSG00000053900
pal-can-067	KEGG_PATHWAY	hsa04914:Progesterone-mediated oocyte maturation	3	12	86	5085	14.782	0.0140832	0.337222	0.337222	11.2863	ENSG00000127955, ENSG00000164045, ENSG00000053900
pal-can-329	KEGG_PATHWAY	hsa04070:Phosphatidylinositol signaling system	4	30	74	5085	9.16216	0.00824035	0.344265	0.344265	7.69271	ENSG00000145214, ENSG00000132376, ENSG00000150995, ENSG00000166908
pal-can-328	KEGG_PATHWAY	hsa04070:Phosphatidylinositol signaling system	4	30	74	5085	9.16216	0.00824035	0.344265	0.344265	7.69271	ENSG00000145214, ENSG00000132376, ENSG00000150995, ENSG00000166908
pal-can-291	KEGG_PATHWAY	hsa00512:O-Glycan biosynthesis	2	9	30	5085	37.6667	0.0462657	0.3471	0.3471	23.8614	ENSG00000139629, ENSG00000187210
pal-can-292	KEGG_PATHWAY	hsa00512:O-Glycan biosynthesis	2	9	30	5085	37.6667	0.0462657	0.3471	0.3471	23.8614	ENSG00000139629, ENSG00000187210
pal-can-109	KEGG_PATHWAY	hsa04150:mTOR signaling pathway	4	35	52	5085	11.1758	0.00482733	0.349928	0.349928	5.11732	ENSG00000102882, ENSG00000177169, ENSG00000141506, ENSG00000100644
pal-can-219	KEGG_PATHWAY	hsa00480:Glutathione metabolism	3	20	50	5085	15.255	0.0145641	0.365429	0.365429	11.8419	ENSG00000002549, ENSG00000065621, ENSG00000008394
pal-can-352	KEGG_PATHWAY	hsa00562:Inositol phosphate metabolism	3	19	54	5085	14.8684	0.0151904	0.368216	0.368216	12.2248	ENSG00000105655, ENSG00000132376, ENSG00000166908
pal-can-210	KEGG_PATHWAY	hsa04130:SNARE interactions in vesicular transport	5	88	38	5085	7.60317	0.00378697	0.370537	0.370537	4.27443	ENSG00000220205, ENSG00000106636, ENSG00000162236, ENSG00000177951, ENSG00000118640
pal-can-247	KEGG_PATHWAY	hsa04520:Adherens junction	10	203	77	5085	3.25315	0.00318929	0.378714	0.211783	3.73854	ENSG00000130402, ENSG00000010810, ENSG00000175866, ENSG00000124216, ENSG00000102882, ENSG00000006607, ENSG00000075624, ENSG00000077782, ENSG00000198561, ENSG00000142949
pal-can-306	KEGG_PATHWAY	hsa00564:Glycerophospholipid metabolism	2	7	68	5085	21.3655	0.0776378	0.384244	0.384244	32.076	ENSG00000185813, ENSG00000011009
pal-can-310	KEGG_PATHWAY	hsa04722:Neurotrophin signaling pathway	10	130	124	5085	3.15447	0.00398569	0.400217	0.400217	4.53206	ENSG00000107263, ENSG00000198909, ENSG00000102882, ENSG00000141522, ENSG00000117676, ENSG00000097007, ENSG00000156711, ENSG00000177885, ENSG00000163932, ENSG00000134313
pal-can-247	KEGG_PATHWAY	hsa04130:SNARE interactions in vesicular transport	7	203	38	5085	4.61434	0.00347561	0.404747	0.158797	4.06783	ENSG00000117758, ENSG00000103496, ENSG00000220205, ENSG00000168818, ENSG00000162236, ENSG00000177951, ENSG00000118640
pal-can-259	KEGG_PATHWAY	hsa04142:Lysosome	8	94	117	5085	3.69885	0.00528002	0.407916	0.407916	5.69621	ENSG00000127415, ENSG00000198951, ENSG00000033627, ENSG00000114378, ENSG00000065000, ENSG00000141012, ENSG00000100083, ENSG00000113273
pal-can-148	KEGG_PATHWAY	hsa04920:Adipocytokine signaling pathway	2	5	67	5085	30.3582	0.0516865	0.411807	0.411807	27.2885	ENSG00000184557, ENSG00000151726
pal-can-260	KEGG_PATHWAY	hsa04920:Adipocytokine signaling pathway	2	5	67	5085	30.3582	0.0516865	0.411807	0.411807	27.2885	ENSG00000184557, ENSG00000151726
pal-can-421	KEGG_PATHWAY	hsa05200:Pathways in cancer	11	63	328	5085	2.70688	0.00576507	0.429265	0.429265	6.18124	ENSG00000131759, ENSG00000125378, ENSG00000005884, ENSG00000068078, ENSG00000143549, ENSG00000134871, ENSG00000161202, ENSG00000173757, ENSG00000141506, ENSG00000068028, ENSG00000116016
pal-can-115	KEGG_PATHWAY	hsa00900:Terpenoid backbone biosynthesis	3	47	15	5085	21.6383	0.00780013	0.435402	0.435402	7.84852	ENSG00000117682, ENSG00000167508, ENSG00000163344
pal-can-142	KEGG_PATHWAY	hsa00240:Pyrimidine metabolism	5	41	95	5085	6.5276	0.00624604	0.445101	0.445101	6.64243	ENSG00000176890, ENSG00000103024, ENSG00000125630, ENSG00000171848, ENSG00000197586
pal-can-334	KEGG_PATHWAY	hsa04142:Lysosome	7	75	117	5085	4.05641	0.00676719	0.453558	0.453558	7.10586	ENSG00000100299, ENSG00000117984, ENSG00000033627, ENSG00000065000, ENSG00000070718, ENSG00000101160, ENSG00000170266
pal-can-142	KEGG_PATHWAY	hsa00230:Purine metabolism	6	41	153	5085	4.8637	0.00649564	0.45805	0.263828	6.89934	ENSG00000061918, ENSG00000103024, ENSG00000125630, ENSG00000171848, ENSG00000197586, ENSG00000105650
pal-can-210	KEGG_PATHWAY	hsa04722:Neurotrophin signaling pathway	8	88	124	5085	3.72801	0.00502705	0.459276	0.264661	5.63743	ENSG00000111348, ENSG00000198909, ENSG00000102882, ENSG00000104365, ENSG00000124181, ENSG00000141510, ENSG00000198668, ENSG00000128272
pal-can-259	KEGG_PATHWAY	hsa00531:Glycosaminoglycan degradation	4	94	21	5085	10.304	0.00620439	0.459979	0.265139	6.66252	ENSG00000127415, ENSG00000114378, ENSG00000141012, ENSG00000113273
pal-can-011	KEGG_PATHWAY	hsa04360:Axon guidance	4	23	129	5085	6.85541	0.0172676	0.465841	0.269138	14.3893	ENSG00000187764, ENSG00000182541, ENSG00000065320, ENSG00000143434
pal-can-007	KEGG_PATHWAY	hsa00240:Pyrimidine metabolism	8	113	95	5085	3.78947	0.00467201	0.466084	0.466084	5.33534	ENSG00000100413, ENSG00000177084, ENSG00000167900, ENSG00000103024, ENSG00000130717, ENSG00000122643, ENSG00000014138, ENSG00000184470
pal-can-207	KEGG_PATHWAY	hsa00531:Glycosaminoglycan degradation	4	93	21	5085	10.4147	0.0060202	0.475919	0.475919	6.56229	ENSG00000169919, ENSG00000068001, ENSG00000114378, ENSG00000186792
pal-can-098	KEGG_PATHWAY	hsa00531:Glycosaminoglycan degradation	4	93	21	5085	10.4147	0.0060202	0.475919	0.475919	6.56229	ENSG00000169919, ENSG00000068001, ENSG00000114378, ENSG00000186792
pal-can-009	KEGG_PATHWAY	hsa04070:Phosphatidylinositol signaling system	5	55	74	5085	6.24693	0.00754733	0.478754	0.478754	7.8446	ENSG00000145214, ENSG00000132376, ENSG00000150995, ENSG00000166908, ENSG00000161714
pal-can-368	KEGG_PATHWAY	hsa00562:Inositol phosphate metabolism	4	44	54	5085	8.56061	0.0103537	0.480914	0.480914	10.0021	ENSG00000105655, ENSG00000132376, ENSG00000166908, ENSG00000161714
pal-can-371	KEGG_PATHWAY	hsa00562:Inositol phosphate metabolism	4	44	54	5085	8.56061	0.0103537	0.480914	0.480914	10.0021	ENSG00000105655, ENSG00000132376, ENSG00000166908, ENSG00000161714
pal-can-360	KEGG_PATHWAY	hsa04110:Cell cycle	2	4	125	5085	20.34	0.0719621	0.489388	0.489388	34.936	ENSG00000133740, ENSG00000164924
pal-can-367	KEGG_PATHWAY	hsa04722:Neurotrophin signaling pathway	5	36	124	5085	5.69556	0.00983221	0.494284	0.494284	9.6932	ENSG00000166913, ENSG00000097007, ENSG00000109320, ENSG00000171606, ENSG00000067560
pal-can-231	KEGG_PATHWAY	hsa04722:Neurotrophin signaling pathway	4	21	124	5085	7.81106	0.0119154	0.49503	0.49503	11.203	ENSG00000097007, ENSG00000141510, ENSG00000110851, ENSG00000173039
pal-can-394	KEGG_PATHWAY	hsa05200:Pathways in cancer	4	11	328	5085	5.63747	0.0227133	0.498051	0.498051	17.7752	ENSG00000131759, ENSG00000006451, ENSG00000167657, ENSG00000136244
pal-can-335	KEGG_PATHWAY	hsa04130:SNARE interactions in vesicular transport	5	100	38	5085	6.69079	0.00600761	0.499906	0.499906	6.63354	ENSG00000220205, ENSG00000168818, ENSG00000106636, ENSG00000162236, ENSG00000177951
pal-can-247	KEGG_PATHWAY	hsa04810:Regulation of actin cytoskeleton	18	203	215	5085	2.09715	0.0048467	0.515149	0.165547	5.6304	ENSG00000005884, ENSG00000175866, ENSG00000182541, ENSG00000126458, ENSG00000168398, ENSG00000075624, ENSG00000197461, ENSG00000077782, ENSG00000130669, ENSG00000172830, ENSG00000183856, ENSG00000130402, ENSG00000131504, ENSG00000102882, ENSG00000172757, ENSG00000082781, ENSG00000050820, ENSG00000137809
pal-can-401	KEGG_PATHWAY	hsa04630:Jak-STAT signaling pathway	5	33	155	5085	4.97067	0.0153665	0.517045	0.517045	13.6781	ENSG00000112964, ENSG00000120833, ENSG00000168610, ENSG00000160712, ENSG00000145623
pal-can-083	KEGG_PATHWAY	hsa04150:mTOR signaling pathway	3	23	52	5085	12.755	0.0207929	0.520698	0.520698	16.9824	ENSG00000168209, ENSG00000118046, ENSG00000140474
pal-can-214	KEGG_PATHWAY	hsa04150:mTOR signaling pathway	3	23	52	5085	12.755	0.0207929	0.520698	0.520698	16.9824	ENSG00000168209, ENSG00000118046, ENSG00000140474
pal-can-254	KEGG_PATHWAY	hsa04622:RIG-I-like receptor signaling pathway	3	16	71	5085	13.4287	0.0179487	0.541046	0.541046	15.5109	ENSG00000003400, ENSG00000183735, ENSG00000095015
pal-can-170	KEGG_PATHWAY	hsa05221:Acute myeloid leukemia	4	40	58	5085	8.76724	0.00962179	0.556095	0.333738	9.85754	ENSG00000102882, ENSG00000175634, ENSG00000169032, ENSG00000187840
pal-can-194	KEGG_PATHWAY	hsa04722:Neurotrophin signaling pathway	8	95	124	5085	3.45331	0.00765573	0.560587	0.560587	8.27601	ENSG00000160691, ENSG00000104365, ENSG00000097007, ENSG00000100784, ENSG00000185386, ENSG00000171606, ENSG00000110851, ENSG00000134313
pal-can-358	KEGG_PATHWAY	hsa00533:Keratan sulfate biosynthesis	2	13	14	5085	55.8791	0.0325773	0.563076	0.563076	23.5634	ENSG00000033170, ENSG00000157350
pal-can-352	KEGG_PATHWAY	hsa04070:Phosphatidylinositol signaling system	3	19	74	5085	10.8499	0.0275008	0.566811	0.341829	21.1439	ENSG00000145214, ENSG00000132376, ENSG00000166908
pal-can-426	KEGG_PATHWAY	hsa04114:Oocyte meiosis	4	24	110	5085	7.70455	0.0127302	0.586883	0.586883	12.3836	ENSG00000105173, ENSG00000107758, ENSG00000072803, ENSG00000166167
pal-can-358	KEGG_PATHWAY	hsa00604:Glycosphingolipid biosynthesis	2	13	15	5085	52.1538	0.0348667	0.588203	0.358286	25.0186	ENSG00000101638, ENSG00000157350
pal-can-154	KEGG_PATHWAY	hsa04144:Endocytosis	3	11	184	5085	7.53706	0.0484083	0.590634	0.590634	30.6327	ENSG00000111540, ENSG00000139722, ENSG00000167987
pal-can-303	KEGG_PATHWAY	hsa04120:Ubiquitin mediated proteolysis	2	4	137	5085	18.5584	0.078683	0.594024	0.594024	39.9812	ENSG00000089053, ENSG00000130939
pal-can-090	KEGG_PATHWAY	hsa00410:beta-Alanine metabolism	3	42	22	5085	16.5097	0.0132321	0.601126	0.601126	12.8421	ENSG00000084754, ENSG00000150656, ENSG00000127884
pal-can-265	KEGG_PATHWAY	hsa04810:Regulation of actin cytoskeleton	9	72	215	5085	2.9564	0.00961437	0.612007	0.612007	10.1314	ENSG00000182541, ENSG00000102882, ENSG00000126458, ENSG00000076928, ENSG00000197461, ENSG00000090020, ENSG00000072110, ENSG00000140575, ENSG00000108262
pal-can-012	KEGG_PATHWAY	hsa04510:Focal adhesion	3	9	201	5085	8.43284	0.0371995	0.612379	0.612379	26.4765	ENSG00000105976, ENSG00000130669, ENSG00000091409
pal-can-014	KEGG_PATHWAY	hsa04510:Focal adhesion	3	9	201	5085	8.43284	0.0371995	0.612379	0.612379	26.4765	ENSG00000105976, ENSG00000130669, ENSG00000091409
pal-can-013	KEGG_PATHWAY	hsa04510:Focal adhesion	3	9	201	5085	8.43284	0.0371995	0.612379	0.612379	26.4765	ENSG00000105976, ENSG00000130669, ENSG00000091409
pal-can-167	KEGG_PATHWAY	hsa00230:Purine metabolism	4	23	153	5085	5.78005	0.027043	0.616931	0.616931	21.5599	ENSG00000198931, ENSG00000076685, ENSG00000178035, ENSG00000137054
pal-can-294	KEGG_PATHWAY	hsa04720:Long-term potentiation	2	4	68	5085	37.3897	0.0395916	0.620735	0.620735	27.6791	ENSG00000151067, ENSG00000145349
pal-can-248	KEGG_PATHWAY	hsa00062:Fatty acid elongation in mitochondria	2	16	8	5085	79.4531	0.0233725	0.620784	0.620784	19.5588	ENSG00000084754, ENSG00000127884
pal-can-007	KEGG_PATHWAY	hsa04810:Regulation of actin cytoskeleton	12	113	215	5085	2.51163	0.00732084	0.626412	0.388781	8.24333	ENSG00000175866, ENSG00000182541, ENSG00000103653, ENSG00000102882, ENSG00000126458, ENSG00000055163, ENSG00000146535, ENSG00000090020, ENSG00000130669, ENSG00000166908, ENSG00000108262, ENSG00000091409
pal-can-392	KEGG_PATHWAY	hsa00604:Glycosphingolipid biosynthesis	3	58	15	5085	17.5345	0.0118051	0.631211	0.631211	11.9679	ENSG00000136840, ENSG00000115525, ENSG00000170266
pal-can-378	KEGG_PATHWAY	hsa04060:Cytokine-cytokine receptor interaction	3	8	262	5085	7.27815	0.0467717	0.634291	0.634291	30.9169	ENSG00000112964, ENSG00000184371, ENSG00000136244
pal-can-174	KEGG_PATHWAY	hsa04320:Dorso-ventral axis formation	5	158	25	5085	6.43671	0.00666748	0.638268	0.638268	7.69486	ENSG00000214575, ENSG00000102882, ENSG00000204991, ENSG00000157557, ENSG00000169032
pal-can-210	KEGG_PATHWAY	hsa04070:Phosphatidylinositol signaling system	6	88	74	5085	4.6852	0.00833574	0.639846	0.28852	9.18786	ENSG00000145214, ENSG00000124181, ENSG00000198668, ENSG00000166908, ENSG00000161714, ENSG00000143398
pal-can-345	KEGG_PATHWAY	hsa04070:Phosphatidylinositol signaling system	3	18	74	5085	11.4527	0.0246744	0.640967	0.640967	20.5402	ENSG00000150995, ENSG00000187091, ENSG00000133731
pal-can-349	KEGG_PATHWAY	hsa04070:Phosphatidylinositol signaling system	3	18	74	5085	11.4527	0.0246744	0.640967	0.640967	20.5402	ENSG00000150995, ENSG00000187091, ENSG00000133731
pal-can-118	KEGG_PATHWAY	hsa04510:Focal adhesion	4	18	201	5085	5.62189	0.0274745	0.653073	0.653073	22.2577	ENSG00000136068, ENSG00000166333, ENSG00000053747, ENSG00000137809
pal-can-094	KEGG_PATHWAY	hsa05412:Arrhythmogenic right ventricular cardiomyopathy (ARVC)	6	86	76	5085	4.66799	0.00845676	0.662797	0.419308	9.3921	ENSG00000151062, ENSG00000005884, ENSG00000167535, ENSG00000151067, ENSG00000082781, ENSG00000091409
pal-can-154	KEGG_PATHWAY	hsa00250:Alanine, aspartate and glutamate metabolism	2	11	31	5085	29.824	0.0593692	0.667688	0.423535	36.3107	ENSG00000159423, ENSG00000166123
pal-can-035	KEGG_PATHWAY	hsa04512:ECM-receptor interaction	9	176	84	5085	3.09558	0.00786093	0.668749	0.668749	8.89137	ENSG00000005884, ENSG00000130702, ENSG00000188157, ENSG00000026508, ENSG00000124145, ENSG00000169231, ENSG00000130635, ENSG00000137809, ENSG00000108821
pal-can-160	KEGG_PATHWAY	hsa00051:Fructose and mannose metabolism	5	121	34	5085	6.18012	0.00791683	0.673954	0.673954	8.96258	ENSG00000085662, ENSG00000114268, ENSG00000100417, ENSG00000054148, ENSG00000087053
pal-can-109	KEGG_PATHWAY	hsa04070:Phosphatidylinositol signaling system	4	35	74	5085	7.85328	0.0128135	0.682657	0.436668	13.0636	ENSG00000148384, ENSG00000150995, ENSG00000141506, ENSG00000143398
pal-can-094	KEGG_PATHWAY	hsa04810:Regulation of actin cytoskeleton	10	86	215	5085	2.75014	0.0092059	0.69389	0.326053	10.1839	ENSG00000183856, ENSG00000005884, ENSG00000175866, ENSG00000197461, ENSG00000077782, ENSG00000082781, ENSG00000146535, ENSG00000147065, ENSG00000091409, ENSG00000169032
pal-can-258	KEGG_PATHWAY	hsa03022:Basal transcription factors	2	7	35	5085	41.5102	0.0406134	0.69952	0.69952	29.5365	ENSG00000130699, ENSG00000141384
pal-can-165	KEGG_PATHWAY	hsa04510:Focal adhesion	10	93	201	5085	2.72027	0.00998733	0.706119	0.706119	10.9141	ENSG00000131504, ENSG00000130402, ENSG00000005884, ENSG00000115414, ENSG00000102882, ENSG00000173511, ENSG00000177885, ENSG00000108821, ENSG00000137076, ENSG00000150760
pal-can-274	KEGG_PATHWAY	hsa05219:Bladder cancer	2	4	42	5085	60.5357	0.0245795	0.711866	0.711866	21.3131	ENSG00000102882, ENSG00000135446
pal-can-382	KEGG_PATHWAY	hsa00310:Lysine degradation	3	30	44	5085	11.5568	0.0256241	0.712343	0.712343	21.9432	ENSG00000197444, ENSG00000136169, ENSG00000119689
pal-can-333	KEGG_PATHWAY	hsa04142:Lysosome	13	237	117	5085	2.38397	0.00762039	0.71479	0.71479	8.85852	ENSG00000100280, ENSG00000033627, ENSG00000213614, ENSG00000175416, ENSG00000166340, ENSG00000100299, ENSG00000197746, ENSG00000171298, ENSG00000103066, ENSG00000117984, ENSG00000064601, ENSG00000185883, ENSG00000103174
pal-can-170	KEGG_PATHWAY	hsa04320:Dorso-ventral axis formation	3	40	25	5085	15.255	0.0153863	0.728146	0.352194	15.3324	ENSG00000102882, ENSG00000010030, ENSG00000169032
pal-can-249	KEGG_PATHWAY	hsa05214:Glioma	2	6	63	5085	26.9048	0.060454	0.730053	0.730053	38.214	ENSG00000198668, ENSG00000145349
pal-can-004	KEGG_PATHWAY	hsa04010:MAPK signaling pathway	5	24	267	5085	3.9677	0.029881	0.736792	0.736792	24.7099	ENSG00000126458, ENSG00000087095, ENSG00000077782, ENSG00000101224, ENSG00000095015
pal-can-203	KEGG_PATHWAY	hsa04010:MAPK signaling pathway	5	24	267	5085	3.9677	0.029881	0.736792	0.736792	24.7099	ENSG00000126458, ENSG00000087095, ENSG00000077782, ENSG00000101224, ENSG00000095015
pal-can-210	KEGG_PATHWAY	hsa04114:Oocyte meiosis	7	88	110	5085	3.67717	0.0109183	0.737986	0.284547	11.8739	ENSG00000102882, ENSG00000107758, ENSG00000072803, ENSG00000174233, ENSG00000198668, ENSG00000112640, ENSG00000186298
pal-can-304	KEGG_PATHWAY	hsa00230:Purine metabolism	8	83	153	5085	3.2034	0.0112019	0.738298	0.738298	12.1131	ENSG00000156973, ENSG00000123360, ENSG00000061918, ENSG00000175482, ENSG00000103024, ENSG00000062822, ENSG00000106348, ENSG00000197586
pal-can-179	KEGG_PATHWAY	hsa00230:Purine metabolism	6	51	153	5085	3.91003	0.0164592	0.739275	0.739275	16.2112	ENSG00000198931, ENSG00000177084, ENSG00000184588, ENSG00000101911, ENSG00000116337, ENSG00000135318
pal-can-195	KEGG_PATHWAY	hsa00230:Purine metabolism	6	51	153	5085	3.91003	0.0164592	0.739275	0.739275	16.2112	ENSG00000198931, ENSG00000177084, ENSG00000184588, ENSG00000101911, ENSG00000116337, ENSG00000135318
pal-can-357	KEGG_PATHWAY	hsa00480:Glutathione metabolism	2	9	50	5085	22.6	0.0760587	0.739412	0.739412	43.6041	ENSG00000117862, ENSG00000184674
pal-can-170	KEGG_PATHWAY	hsa05211:Renal cell carcinoma	4	40	70	5085	7.26429	0.0160261	0.742592	0.287713	15.9211	ENSG00000102882, ENSG00000130669, ENSG00000169032, ENSG00000135766
pal-can-107	KEGG_PATHWAY	hsa05016:Huntington's disease	3	10	180	5085	8.475	0.038084	0.743079	0.743079	29.1018	ENSG00000149782, ENSG00000087088, ENSG00000141384
pal-can-027	KEGG_PATHWAY	hsa00601:Glycosphingolipid biosynthesis	2	13	25	5085	31.2923	0.0574881	0.74379	0.74379	37.4557	ENSG00000086062, ENSG00000111846
pal-can-028	KEGG_PATHWAY	hsa00601:Glycosphingolipid biosynthesis	2	13	25	5085	31.2923	0.0574881	0.74379	0.74379	37.4557	ENSG00000086062, ENSG00000111846
pal-can-294	KEGG_PATHWAY	hsa04912:GnRH signaling pathway	2	4	98	5085	25.9439	0.0567209	0.753757	0.503771	37.401	ENSG00000151067, ENSG00000145349
pal-can-351	KEGG_PATHWAY	hsa04912:GnRH signaling pathway	3	19	98	5085	8.1928	0.0460387	0.756823	0.756823	33.068	ENSG00000096433, ENSG00000150995, ENSG00000157227
pal-can-249	KEGG_PATHWAY	hsa04720:Long-term potentiation	2	6	68	5085	24.9265	0.0651237	0.756871	0.506919	40.5459	ENSG00000198668, ENSG00000145349
pal-can-122	KEGG_PATHWAY	hsa05200:Pathways in cancer	21	179	328	5085	1.81879	0.0100434	0.770935	0.770935	11.306	ENSG00000131759, ENSG00000111087, ENSG00000105229, ENSG00000105173, ENSG00000112715, ENSG00000058085, ENSG00000132906, ENSG00000173511, ENSG00000177885, ENSG00000087088, ENSG00000159692, ENSG00000068028, ENSG00000089685, ENSG00000081059, ENSG00000102882, ENSG00000107404, ENSG00000168610, ENSG00000186716, ENSG00000167657, ENSG00000143816, ENSG00000127191
pal-can-207	KEGG_PATHWAY	hsa04150:mTOR signaling pathway	5	93	52	5085	5.25744	0.0140161	0.779164	0.530068	14.6717	ENSG00000117676, ENSG00000106615, ENSG00000141564, ENSG00000167965, ENSG00000177169
pal-can-098	KEGG_PATHWAY	hsa04150:mTOR signaling pathway	5	93	52	5085	5.25744	0.0140161	0.779164	0.530068	14.6717	ENSG00000117676, ENSG00000106615, ENSG00000141564, ENSG00000167965, ENSG00000177169
pal-can-368	KEGG_PATHWAY	hsa04070:Phosphatidylinositol signaling system	4	44	74	5085	6.24693	0.0240827	0.784711	0.536008	21.873	ENSG00000145214, ENSG00000132376, ENSG00000166908, ENSG00000161714
pal-can-371	KEGG_PATHWAY	hsa04070:Phosphatidylinositol signaling system	4	44	74	5085	6.24693	0.0240827	0.784711	0.536008	21.873	ENSG00000145214, ENSG00000132376, ENSG00000166908, ENSG00000161714
pal-can-202	KEGG_PATHWAY	hsa05200:Pathways in cancer	5	19	328	5085	4.07975	0.025286	0.784904	0.784904	22.6374	ENSG00000005884, ENSG00000089685, ENSG00000168610, ENSG00000103126, ENSG00000141506
pal-can-035	KEGG_PATHWAY	hsa00533:Keratan sulfate biosynthesis	4	176	14	5085	8.25487	0.0110228	0.788126	0.539702	12.259	ENSG00000117411, ENSG00000126091, ENSG00000157350, ENSG00000174684
pal-can-110	KEGG_PATHWAY	hsa04120:Ubiquitin mediated proteolysis	4	24	137	5085	6.18613	0.022843	0.792233	0.792233	21.1583	ENSG00000130725, ENSG00000103266, ENSG00000166167, ENSG00000130985
pal-can-036	KEGG_PATHWAY	hsa05219:Bladder cancer	2	9	42	5085	26.9048	0.0642407	0.796793	0.796793	41.294	ENSG00000136997, ENSG00000100784
pal-can-274	KEGG_PATHWAY	hsa05223:Non-small cell lung cancer	2	4	54	5085	47.0833	0.0315274	0.798458	0.551065	26.5484	ENSG00000102882, ENSG00000135446
pal-can-170	KEGG_PATHWAY	hsa04910:Insulin signaling pathway	5	40	135	5085	4.70833	0.0190426	0.801111	0.276027	18.647	ENSG00000102882, ENSG00000175634, ENSG00000106617, ENSG00000169032, ENSG00000187840
pal-can-210	KEGG_PATHWAY	hsa00562:Inositol phosphate metabolism	5	88	54	5085	5.35038	0.0131952	0.802205	0.276826	14.1815	ENSG00000124181, ENSG00000166908, ENSG00000119711, ENSG00000161714, ENSG00000143398
pal-can-204	KEGG_PATHWAY	hsa05200:Pathways in cancer	7	34	328	5085	3.1918	0.0173002	0.802694	0.802694	17.391	ENSG00000100906, ENSG00000150093, ENSG00000102882, ENSG00000073756, ENSG00000068078, ENSG00000095002, ENSG00000160271
pal-can-426	KEGG_PATHWAY	hsa05014:Amyotrophic lateral sclerosis (ALS)	3	24	53	5085	11.9929	0.0234491	0.805488	0.558965	21.7175	ENSG00000002330, ENSG00000107758, ENSG00000185386
pal-can-231	KEGG_PATHWAY	hsa05120:Epithelial cell signaling in Helicobacter pylori infection	3	21	68	5085	10.6828	0.0286704	0.809499	0.563535	25.0493	ENSG00000033627, ENSG00000104067, ENSG00000173039
pal-can-094	KEGG_PATHWAY	hsa04010:MAPK signaling pathway	11	86	267	5085	2.43598	0.0128895	0.809971	0.339755	13.9862	ENSG00000151062, ENSG00000123358, ENSG00000167535, ENSG00000151067, ENSG00000197461, ENSG00000077782, ENSG00000146535, ENSG00000170345, ENSG00000085511, ENSG00000169032, ENSG00000164086
pal-can-009	KEGG_PATHWAY	hsa00562:Inositol phosphate metabolism	4	55	54	5085	6.84848	0.0191773	0.81086	0.565098	18.8445	ENSG00000105655, ENSG00000132376, ENSG00000166908, ENSG00000161714
pal-can-075	KEGG_PATHWAY	hsa04142:Lysosome	3	17	117	5085	7.66968	0.0510517	0.813035	0.813035	36.4813	ENSG00000104763, ENSG00000177879, ENSG00000170266
pal-can-248	KEGG_PATHWAY	hsa00903:Limonene and pinene degradation	2	16	14	5085	45.4018	0.0405662	0.816931	0.572134	31.6892	ENSG00000084754, ENSG00000127884
pal-can-172	KEGG_PATHWAY	hsa04142:Lysosome	5	49	117	5085	4.43485	0.0237918	0.819069	0.819069	22.114	ENSG00000103811, ENSG00000127415, ENSG00000117984, ENSG00000100280, ENSG00000100083
pal-can-205	KEGG_PATHWAY	hsa00250:Alanine, aspartate and glutamate metabolism	2	11	31	5085	29.824	0.0593692	0.819807	0.819807	40.0713	ENSG00000166123, ENSG00000148672
pal-can-351	KEGG_PATHWAY	hsa04114:Oocyte meiosis	3	19	110	5085	7.29904	0.0566421	0.826102	0.582989	39.1469	ENSG00000214575, ENSG00000096433, ENSG00000150995
pal-can-145	KEGG_PATHWAY	hsa04810:Regulation of actin cytoskeleton	10	91	215	5085	2.59903	0.0131724	0.826279	0.583201	14.3446	ENSG00000183856, ENSG00000175866, ENSG00000182541, ENSG00000068078, ENSG00000077782, ENSG00000146535, ENSG00000147065, ENSG00000091409, ENSG00000169032, ENSG00000186298
pal-can-395	KEGG_PATHWAY	hsa00630:Glyoxylate and dicarboxylate metabolism	3	70	15	5085	14.5286	0.0170024	0.829037	0.829037	17.4196	ENSG00000178922, ENSG00000122729, ENSG00000100714
pal-can-410	KEGG_PATHWAY	hsa04020:Calcium signaling pathway	3	11	176	5085	7.87965	0.0446535	0.831626	0.831626	33.9938	ENSG00000168398, ENSG00000124181, ENSG00000096433
pal-can-155	KEGG_PATHWAY	hsa04144:Endocytosis	8	75	184	5085	2.94783	0.0168766	0.832566	0.832566	17.358	ENSG00000176783, ENSG00000111540, ENSG00000102981, ENSG00000148498, ENSG00000024422, ENSG00000196961, ENSG00000157978, ENSG00000167987
pal-can-175	KEGG_PATHWAY	hsa04620:Toll-like receptor signaling pathway	5	52	101	5085	4.84101	0.0179458	0.833501	0.833501	18.1773	ENSG00000101017, ENSG00000127666, ENSG00000078902, ENSG00000141506, ENSG00000169032
pal-can-274	KEGG_PATHWAY	hsa05214:Glioma	2	4	63	5085	40.3571	0.0367167	0.845936	0.463915	30.2525	ENSG00000102882, ENSG00000135446
pal-can-084	KEGG_PATHWAY	hsa00330:Arginine and proline metabolism	3	24	53	5085	11.9929	0.0234491	0.846576	0.846576	22.2469	ENSG00000102172, ENSG00000143149, ENSG00000115758
pal-can-329	KEGG_PATHWAY	hsa00562:Inositol phosphate metabolism	3	30	54	5085	9.41667	0.0374294	0.85709	0.621965	30.8603	ENSG00000105655, ENSG00000132376, ENSG00000166908
pal-can-328	KEGG_PATHWAY	hsa00562:Inositol phosphate metabolism	3	30	54	5085	9.41667	0.0374294	0.85709	0.621965	30.8603	ENSG00000105655, ENSG00000132376, ENSG00000166908
pal-can-231	KEGG_PATHWAY	hsa05220:Chronic myeloid leukemia	3	21	75	5085	9.68571	0.0343586	0.863697	0.485363	29.2882	ENSG00000097007, ENSG00000141510, ENSG00000173039
pal-can-308	KEGG_PATHWAY	hsa04320:Dorso-ventral axis formation	2	8	25	5085	50.85	0.0339312	0.864959	0.63252	29.0684	ENSG00000214575, ENSG00000102882
pal-can-062	KEGG_PATHWAY	hsa04330:Notch signaling pathway	5	104	47	5085	5.20151	0.014533	0.865424	0.865424	15.8085	ENSG00000107404, ENSG00000162736, ENSG00000161202, ENSG00000159692, ENSG00000100393
pal-can-082	KEGG_PATHWAY	hsa00340:Histidine metabolism	2	9	29	5085	38.9655	0.0447542	0.866628	0.866628	34.8428	ENSG00000150540, ENSG00000164904
pal-can-393	KEGG_PATHWAY	hsa04520:Adherens junction	2	7	77	5085	18.8683	0.0875261	0.866694	0.866694	51.1717	ENSG00000077782, ENSG00000176105
pal-can-249	KEGG_PATHWAY	hsa04912:GnRH signaling pathway	2	6	98	5085	17.2959	0.0927536	0.870512	0.494086	52.8392	ENSG00000198668, ENSG00000145349
pal-can-199	KEGG_PATHWAY	hsa02010:ABC transporters	3	34	44	5085	10.1972	0.0326072	0.871951	0.871951	28.4333	ENSG00000197150, ENSG00000119688, ENSG00000124574
pal-can-249	KEGG_PATHWAY	hsa04916:Melanogenesis	2	6	99	5085	17.1212	0.0936632	0.873211	0.40328	53.203	ENSG00000198668, ENSG00000145349
pal-can-358	KEGG_PATHWAY	hsa03022:Basal transcription factors	2	13	35	5085	22.3516	0.0796226	0.874354	0.49914	48.9909	ENSG00000028839, ENSG00000140307
pal-can-335	KEGG_PATHWAY	hsa04150:mTOR signaling pathway	5	100	52	5085	4.88942	0.0179227	0.875046	0.646511	18.6172	ENSG00000168209, ENSG00000117676, ENSG00000102547, ENSG00000177169, ENSG00000187840
pal-can-182	KEGG_PATHWAY	hsa04920:Adipocytokine signaling pathway	5	77	67	5085	4.92828	0.0173662	0.87566	0.87566	18.1923	ENSG00000184557, ENSG00000168610, ENSG00000159346, ENSG00000111725, ENSG00000127191
pal-can-359	KEGG_PATHWAY	hsa04330:Notch signaling pathway	5	109	47	5085	4.96291	0.0170362	0.877093	0.877093	17.9499	ENSG00000169733, ENSG00000161202, ENSG00000091073, ENSG00000133961, ENSG00000205155
pal-can-274	KEGG_PATHWAY	hsa05218:Melanoma	2	4	71	5085	35.8099	0.0413138	0.87871	0.409859	33.3932	ENSG00000102882, ENSG00000135446
pal-can-202	KEGG_PATHWAY	hsa05210:Colorectal cancer	3	19	84	5085	9.55827	0.0347626	0.880313	0.654041	29.8531	ENSG00000089685, ENSG00000103126, ENSG00000141506
pal-can-274	KEGG_PATHWAY	hsa05212:Pancreatic cancer	2	4	72	5085	35.3125	0.0418874	0.882286	0.348123	33.776	ENSG00000102882, ENSG00000135446
pal-can-190	KEGG_PATHWAY	hsa05016:Huntington's disease	3	15	180	5085	5.65	0.085811	0.883892	0.883892	51.3104	ENSG00000135940, ENSG00000132912, ENSG00000171497
pal-can-015	KEGG_PATHWAY	hsa04110:Cell cycle	6	67	125	5085	3.64299	0.0224213	0.886612	0.886612	22.1011	ENSG00000141552, ENSG00000097007, ENSG00000205250, ENSG00000113558, ENSG00000133740, ENSG00000123080
pal-can-337	KEGG_PATHWAY	hsa00520:Amino sugar and nucleotide sugar metabolism	3	38	44	5085	9.1238	0.0402471	0.886643	0.886643	33.021	ENSG00000104522, ENSG00000109814, ENSG00000117308
pal-can-300	KEGG_PATHWAY	hsa04150:mTOR signaling pathway	6	149	52	5085	3.93779	0.0168991	0.887135	0.664046	17.9574	ENSG00000117676, ENSG00000112715, ENSG00000175766, ENSG00000083290, ENSG00000177169, ENSG00000187840
pal-can-156	KEGG_PATHWAY	hsa05012:Parkinson's disease	3	19	128	5085	6.27262	0.073988	0.892383	0.892383	47.7448	ENSG00000185651, ENSG00000147684, ENSG00000213619
pal-can-274	KEGG_PATHWAY	hsa05220:Chronic myeloid leukemia	2	4	75	5085	33.9	0.0436068	0.892397	0.310337	34.9119	ENSG00000102882, ENSG00000135446
pal-can-007	KEGG_PATHWAY	hsa00563:Glycosylphosphatidylinositol(GPI)-anchor biosynthesis	4	113	25	5085	7.2	0.0168145	0.896925	0.531131	18.0075	ENSG00000136908, ENSG00000087111, ENSG00000197858, ENSG00000197563
pal-can-300	KEGG_PATHWAY	hsa03410:Base excision repair	5	149	35	5085	4.87536	0.0179023	0.900963	0.537336	18.9245	ENSG00000177084, ENSG00000175482, ENSG00000062822, ENSG00000077514, ENSG00000154328
pal-can-319	KEGG_PATHWAY	hsa00230:Purine metabolism	4	25	153	5085	5.31765	0.0340291	0.901692	0.901692	29.8889	ENSG00000123360, ENSG00000174233, ENSG00000065989, ENSG00000135318
pal-can-170	KEGG_PATHWAY	hsa04914:Progesterone-mediated oocyte maturation	4	40	86	5085	5.91279	0.0275531	0.904339	0.323726	25.9109	ENSG00000127564, ENSG00000102882, ENSG00000185386, ENSG00000169032
pal-can-116	KEGG_PATHWAY	hsa05016:Huntington's disease	6	53	180	5085	3.19811	0.0356714	0.905675	0.905675	30.9407	ENSG00000143252, ENSG00000150995, ENSG00000171497, ENSG00000111775, ENSG00000179091, ENSG00000198959
pal-can-094	KEGG_PATHWAY	hsa05414:Dilated cardiomyopathy	6	86	92	5085	3.85617	0.0183029	0.906002	0.376805	19.3077	ENSG00000151062, ENSG00000005884, ENSG00000167535, ENSG00000151067, ENSG00000082781, ENSG00000091409
pal-can-094	KEGG_PATHWAY	hsa00051:Fructose and mannose metabolism	4	86	34	5085	6.95622	0.0185752	0.90928	0.329678	19.5672	ENSG00000156515, ENSG00000104522, ENSG00000114268, ENSG00000149925
pal-can-247	KEGG_PATHWAY	hsa00603:Glycosphingolipid biosynthesis	4	203	14	5085	7.15693	0.0162569	0.91303	0.386416	17.7579	ENSG00000148288, ENSG00000213614, ENSG00000157350, ENSG00000128274
pal-can-383	KEGG_PATHWAY	hsa00520:Amino sugar and nucleotide sugar metabolism	3	38	44	5085	9.1238	0.0402471	0.914971	0.914971	33.7467	ENSG00000104522, ENSG00000100243, ENSG00000105220
pal-can-134	KEGG_PATHWAY	hsa04810:Regulation of actin cytoskeleton	13	144	215	5085	2.13517	0.0172217	0.915142	0.708697	18.5743	ENSG00000005884, ENSG00000182541, ENSG00000197461, ENSG00000146535, ENSG00000077782, ENSG00000090020, ENSG00000147065, ENSG00000172830, ENSG00000131504, ENSG00000068078, ENSG00000214021, ENSG00000091409, ENSG00000169032
pal-can-399	KEGG_PATHWAY	hsa04070:Phosphatidylinositol signaling system	3	24	74	5085	8.58953	0.043408	0.91669	0.91669	35.4809	ENSG00000149091, ENSG00000150995, ENSG00000166908
pal-can-375	KEGG_PATHWAY	hsa00480:Glutathione metabolism	5	107	50	5085	4.75234	0.0197097	0.921764	0.921764	20.6404	ENSG00000142657, ENSG00000002549, ENSG00000065621, ENSG00000048392, ENSG00000184674
pal-can-284	KEGG_PATHWAY	hsa00480:Glutathione metabolism	5	107	50	5085	4.75234	0.0197097	0.921764	0.921764	20.6404	ENSG00000142657, ENSG00000002549, ENSG00000065621, ENSG00000048392, ENSG00000184674
pal-can-274	KEGG_PATHWAY	hsa04914:Progesterone-mediated oocyte maturation	2	4	86	5085	29.564	0.0498938	0.922624	0.306208	38.9179	ENSG00000102882, ENSG00000101224
pal-can-180	KEGG_PATHWAY	hsa05214:Glioma	2	9	63	5085	17.9365	0.0949846	0.925346	0.925346	55.8892	ENSG00000198668, ENSG00000145349
pal-can-326	KEGG_PATHWAY	hsa04010:MAPK signaling pathway	9	70	267	5085	2.44864	0.02698	0.927608	0.927608	26.0099	ENSG00000099875, ENSG00000076984, ENSG00000123358, ENSG00000167535, ENSG00000112658, ENSG00000137486, ENSG00000197461, ENSG00000116711, ENSG00000120129
pal-can-166	KEGG_PATHWAY	hsa00330:Arginine and proline metabolism	4	66	53	5085	5.81475	0.0296688	0.929375	0.929375	27.8357	ENSG00000102172, ENSG00000115758, ENSG00000159423, ENSG00000148672
pal-can-035	KEGG_PATHWAY	hsa04142:Lysosome	10	176	117	5085	2.46941	0.0187722	0.929567	0.587023	20.0364	ENSG00000100299, ENSG00000103066, ENSG00000110911, ENSG00000117984, ENSG00000198951, ENSG00000197081, ENSG00000135404, ENSG00000175416, ENSG00000159720, ENSG00000103174
pal-can-381	KEGG_PATHWAY	hsa00730:Thiamine metabolism	2	27	8	5085	47.0833	0.0402072	0.930572	0.930572	34.1807	ENSG00000054148, ENSG00000087053
pal-can-248	KEGG_PATHWAY	hsa00410:beta-Alanine metabolism	2	16	22	5085	28.892	0.063052	0.930763	0.589375	45.083	ENSG00000084754, ENSG00000127884
pal-can-035	KEGG_PATHWAY	hsa04912:GnRH signaling pathway	9	176	98	5085	2.65335	0.0189268	0.931104	0.487671	20.185	ENSG00000076984, ENSG00000198909, ENSG00000102882, ENSG00000088256, ENSG00000096433, ENSG00000198668, ENSG00000157227, ENSG00000177885, ENSG00000113070
pal-can-085	KEGG_PATHWAY	hsa05214:Glioma	2	8	63	5085	20.1786	0.0836155	0.933256	0.363104	52.7703	ENSG00000198668, ENSG00000145349
pal-can-116	KEGG_PATHWAY	hsa05012:Parkinson's disease	5	53	128	5085	3.74779	0.0409541	0.933997	0.74309	34.7008	ENSG00000143252, ENSG00000160087, ENSG00000171497, ENSG00000111775, ENSG00000179091
pal-can-367	KEGG_PATHWAY	hsa04114:Oocyte meiosis	4	36	110	5085	5.13636	0.0390521	0.935984	0.746986	33.7043	ENSG00000094880, ENSG00000166913, ENSG00000096433, ENSG00000113558
pal-can-310	KEGG_PATHWAY	hsa04914:Progesterone-mediated oocyte maturation	7	130	86	5085	3.18381	0.0213236	0.936641	0.748289	22.1446	ENSG00000214575, ENSG00000141552, ENSG00000127564, ENSG00000102882, ENSG00000117676, ENSG00000156711, ENSG00000072062
pal-can-322	KEGG_PATHWAY	hsa05200:Pathways in cancer	9	59	328	5085	2.36487	0.031226	0.936707	0.936707	29.0262	ENSG00000066468, ENSG00000112033, ENSG00000124181, ENSG00000068078, ENSG00000076604, ENSG00000167657, ENSG00000128602, ENSG00000159692, ENSG00000160271
pal-can-207	KEGG_PATHWAY	hsa00533:Keratan sulfate biosynthesis	3	93	14	5085	11.7166	0.0255833	0.937528	0.60321	25.2719	ENSG00000086062, ENSG00000126091, ENSG00000157350
pal-can-098	KEGG_PATHWAY	hsa00533:Keratan sulfate biosynthesis	3	93	14	5085	11.7166	0.0255833	0.937528	0.60321	25.2719	ENSG00000086062, ENSG00000126091, ENSG00000157350
pal-can-166	KEGG_PATHWAY	hsa00562:Inositol phosphate metabolism	4	66	54	5085	5.70707	0.0311338	0.938168	0.751339	29.0071	ENSG00000159082, ENSG00000187091, ENSG00000204084, ENSG00000161714
pal-can-072	KEGG_PATHWAY	hsa00052:Galactose metabolism	2	17	26	5085	23.009	0.0788576	0.938749	0.938749	51.4391	ENSG00000214013, ENSG00000079739
pal-can-174	KEGG_PATHWAY	hsa00480:Glutathione metabolism	6	158	50	5085	3.86203	0.0182168	0.938854	0.752723	19.752	ENSG00000115758, ENSG00000002549, ENSG00000142657, ENSG00000197448, ENSG00000117862, ENSG00000184674
pal-can-236	KEGG_PATHWAY	hsa05010:Alzheimer's disease	3	14	163	5085	6.68493	0.0631943	0.939615	0.939615	45.5283	ENSG00000115286, ENSG00000151067, ENSG00000123384
pal-can-221	KEGG_PATHWAY	hsa05010:Alzheimer's disease	3	14	163	5085	6.68493	0.0631943	0.939615	0.939615	45.5283	ENSG00000115286, ENSG00000151067, ENSG00000123384
pal-can-300	KEGG_PATHWAY	hsa00531:Glycosaminoglycan degradation	4	149	21	5085	6.50048	0.0218787	0.94108	0.507318	22.6559	ENSG00000127415, ENSG00000068001, ENSG00000170266, ENSG00000113273
pal-can-337	KEGG_PATHWAY	hsa04142:Lysosome	4	38	117	5085	4.5749	0.052353	0.942154	0.759489	40.823	ENSG00000117984, ENSG00000198951, ENSG00000070718, ENSG00000103365
pal-can-290	KEGG_PATHWAY	hsa04722:Neurotrophin signaling pathway	11	193	124	5085	2.33725	0.0181169	0.94228	0.94228	19.7329	ENSG00000107263, ENSG00000076984, ENSG00000102882, ENSG00000188130, ENSG00000141522, ENSG00000097007, ENSG00000146232, ENSG00000162302, ENSG00000198668, ENSG00000164924, ENSG00000141506
pal-can-308	KEGG_PATHWAY	hsa04010:MAPK signaling pathway	3	8	267	5085	7.14185	0.0484158	0.943774	0.616899	38.9671	ENSG00000102882, ENSG00000068078, ENSG00000123739
pal-can-145	KEGG_PATHWAY	hsa00051:Fructose and mannose metabolism	4	91	34	5085	6.57401	0.0216002	0.944004	0.617422	22.5078	ENSG00000156515, ENSG00000104522, ENSG00000149925, ENSG00000173540
pal-can-035	KEGG_PATHWAY	hsa05214:Glioma	7	176	63	5085	3.21023	0.0204414	0.944504	0.439143	21.6267	ENSG00000160691, ENSG00000102882, ENSG00000135679, ENSG00000198668, ENSG00000124762, ENSG00000177885, ENSG00000141506
pal-can-175	KEGG_PATHWAY	hsa04142:Lysosome	5	52	117	5085	4.17899	0.0290014	0.94572	0.767019	27.8223	ENSG00000127415, ENSG00000070718, ENSG00000143387, ENSG00000113273, ENSG00000103174
pal-can-111	KEGG_PATHWAY	hsa04720:Long-term potentiation	3	30	68	5085	7.47794	0.0567484	0.946126	0.946126	43.0325	ENSG00000096433, ENSG00000149782, ENSG00000186298
pal-can-085	KEGG_PATHWAY	hsa04720:Long-term potentiation	2	8	68	5085	18.6949	0.0899868	0.946238	0.341373	55.518	ENSG00000198668, ENSG00000145349
pal-can-144	KEGG_PATHWAY	hsa00533:Keratan sulfate biosynthesis	2	24	14	5085	30.2679	0.0615715	0.949551	0.949551	45.3159	ENSG00000158850, ENSG00000174684
pal-can-136	KEGG_PATHWAY	hsa05221:Acute myeloid leukemia	2	10	58	5085	17.5345	0.0981676	0.950037	0.950037	58.2066	ENSG00000175634, ENSG00000173757
pal-can-335	KEGG_PATHWAY	hsa05221:Acute myeloid leukemia	5	100	58	5085	4.38362	0.0257226	0.950054	0.63173	25.6834	ENSG00000131759, ENSG00000137193, ENSG00000126561, ENSG00000173757, ENSG00000187840
pal-can-081	KEGG_PATHWAY	hsa04310:Wnt signaling pathway	6	60	151	5085	3.36755	0.0298878	0.950412	0.950412	28.5488	ENSG00000107404, ENSG00000112033, ENSG00000112640, ENSG00000143816, ENSG00000159692, ENSG00000068971
pal-can-280	KEGG_PATHWAY	hsa05200:Pathways in cancer	12	89	328	5085	2.0903	0.0249554	0.950579	0.950579	25.1487	ENSG00000089685, ENSG00000066468, ENSG00000102882, ENSG00000112033, ENSG00000135679, ENSG00000126561, ENSG00000170345, ENSG00000196591, ENSG00000128602, ENSG00000092969, ENSG00000135766, ENSG00000127191
pal-can-224	KEGG_PATHWAY	hsa04670:Leukocyte transendothelial migration	3	21	118	5085	6.15617	0.07733	0.953036	0.953036	51.6816	ENSG00000092820, ENSG00000130396, ENSG00000213445
pal-can-122	KEGG_PATHWAY	hsa04912:GnRH signaling pathway	9	179	98	5085	2.60888	0.0207472	0.953157	0.783568	22.0569	ENSG00000076984, ENSG00000198909, ENSG00000102882, ENSG00000128272, ENSG00000157227, ENSG00000149782, ENSG00000185386, ENSG00000177885, ENSG00000120899
pal-can-209	KEGG_PATHWAY	hsa04142:Lysosome	5	57	117	5085	3.81242	0.0390831	0.953569	0.784521	34.3363	ENSG00000127415, ENSG00000213614, ENSG00000141012, ENSG00000159720, ENSG00000170266
pal-can-335	KEGG_PATHWAY	hsa04012:ErbB signaling pathway	6	100	87	5085	3.5069	0.0265859	0.954895	0.539153	26.43	ENSG00000076984, ENSG00000097007, ENSG00000124181, ENSG00000126561, ENSG00000173757, ENSG00000187840
pal-can-426	KEGG_PATHWAY	hsa04370:VEGF signaling pathway	3	24	75	5085	8.475	0.0444763	0.956683	0.648801	37.4657	ENSG00000002330, ENSG00000107758, ENSG00000185386
pal-can-081	KEGG_PATHWAY	hsa00230:Purine metabolism	6	60	153	5085	3.32353	0.0313963	0.957492	0.793826	29.7701	ENSG00000178035, ENSG00000175482, ENSG00000174233, ENSG00000065989, ENSG00000116337, ENSG00000105650
pal-can-207	KEGG_PATHWAY	hsa00604:Glycosphingolipid biosynthesis	3	93	15	5085	10.9355	0.0291765	0.957926	0.5471	28.3116	ENSG00000136840, ENSG00000101638, ENSG00000157350
pal-can-098	KEGG_PATHWAY	hsa00604:Glycosphingolipid biosynthesis	3	93	15	5085	10.9355	0.0291765	0.957926	0.5471	28.3116	ENSG00000136840, ENSG00000101638, ENSG00000157350
pal-can-337	KEGG_PATHWAY	hsa00562:Inositol phosphate metabolism	3	38	54	5085	7.43421	0.0581996	0.95833	0.653311	44.2904	ENSG00000105655, ENSG00000132376, ENSG00000161714
pal-can-274	KEGG_PATHWAY	hsa04660:T cell receptor signaling pathway	2	4	108	5085	23.5417	0.0623851	0.960077	0.331421	46.228	ENSG00000102882, ENSG00000135446
pal-can-004	KEGG_PATHWAY	hsa04810:Regulation of actin cytoskeleton	4	24	215	5085	3.94186	0.070848	0.960571	0.801432	49.7163	ENSG00000182541, ENSG00000126458, ENSG00000077782, ENSG00000214021
pal-can-203	KEGG_PATHWAY	hsa04810:Regulation of actin cytoskeleton	4	24	215	5085	3.94186	0.070848	0.960571	0.801432	49.7163	ENSG00000182541, ENSG00000126458, ENSG00000077782, ENSG00000214021
pal-can-401	KEGG_PATHWAY	hsa00790:Folate biosynthesis	2	33	11	5085	28.0165	0.0671497	0.961879	0.804754	48.3265	ENSG00000116096, ENSG00000136877
pal-can-265	KEGG_PATHWAY	hsa04360:Axon guidance	6	72	129	5085	3.28488	0.0333688	0.964062	0.810426	31.2889	ENSG00000138623, ENSG00000076356, ENSG00000182541, ENSG00000102882, ENSG00000107758, ENSG00000133216
pal-can-309	KEGG_PATHWAY	hsa03420:Nucleotide excision repair	3	42	44	5085	8.25487	0.0484928	0.964223	0.964223	39.9397	ENSG00000132646, ENSG00000154767, ENSG00000012061
pal-can-174	KEGG_PATHWAY	hsa03410:Base excision repair	5	158	35	5085	4.59765	0.0217547	0.964676	0.671888	23.1455	ENSG00000103152, ENSG00000114026, ENSG00000175482, ENSG00000154328, ENSG00000076248
pal-can-174	KEGG_PATHWAY	hsa04270:Vascular smooth muscle contraction	9	158	112	5085	2.58618	0.0217649	0.964733	0.566646	23.1552	ENSG00000102882, ENSG00000077157, ENSG00000088256, ENSG00000061918, ENSG00000151067, ENSG00000146535, ENSG00000159899, ENSG00000169032, ENSG00000092841
pal-can-204	KEGG_PATHWAY	hsa00510:N-Glycan biosynthesis	3	34	46	5085	9.75384	0.0353901	0.964948	0.812779	32.5952	ENSG00000086062, ENSG00000117411, ENSG00000136908
pal-can-173	KEGG_PATHWAY	hsa04120:Ubiquitin mediated proteolysis	3	17	137	5085	6.55002	0.0675852	0.965227	0.965227	48.7183	ENSG00000102858, ENSG00000109670, ENSG00000103275
pal-can-308	KEGG_PATHWAY	hsa05219:Bladder cancer	2	8	42	5085	30.2679	0.0564365	0.965587	0.569294	43.8966	ENSG00000102882, ENSG00000068078
pal-can-248	KEGG_PATHWAY	hsa03020:RNA polymerase	2	16	28	5085	22.7009	0.0795924	0.966643	0.572637	53.3855	ENSG00000100413, ENSG00000125630
pal-can-048	KEGG_PATHWAY	hsa03050:Proteasome	4	73	47	5085	5.9283	0.0282985	0.967159	0.967159	28.0381	ENSG00000106588, ENSG00000100764, ENSG00000108671, ENSG00000099341
pal-can-046	KEGG_PATHWAY	hsa03050:Proteasome	4	73	47	5085	5.9283	0.0282985	0.967159	0.967159	28.0381	ENSG00000106588, ENSG00000100764, ENSG00000108671, ENSG00000099341
pal-can-368	KEGG_PATHWAY	hsa00520:Amino sugar and nucleotide sugar metabolism	3	44	44	5085	7.87965	0.0528277	0.967264	0.680104	42.2794	ENSG00000213614, ENSG00000109814, ENSG00000117308
pal-can-371	KEGG_PATHWAY	hsa00520:Amino sugar and nucleotide sugar metabolism	3	44	44	5085	7.87965	0.0528277	0.967264	0.680104	42.2794	ENSG00000213614, ENSG00000109814, ENSG00000117308
pal-can-090	KEGG_PATHWAY	hsa00310:Lysine degradation	3	42	44	5085	8.25487	0.0484928	0.967608	0.820023	40.1256	ENSG00000084754, ENSG00000181555, ENSG00000127884
pal-can-090	KEGG_PATHWAY	hsa00280:Valine, leucine and isoleucine degradation	3	42	44	5085	8.25487	0.0484928	0.967608	0.820023	40.1256	ENSG00000128928, ENSG00000084754, ENSG00000127884
pal-can-081	KEGG_PATHWAY	hsa05200:Pathways in cancer	9	60	328	5085	2.32546	0.0341801	0.968032	0.682625	31.9741	ENSG00000006451, ENSG00000107404, ENSG00000112033, ENSG00000124181, ENSG00000126561, ENSG00000125952, ENSG00000143816, ENSG00000159692, ENSG00000141506
pal-can-170	KEGG_PATHWAY	hsa05219:Bladder cancer	3	40	42	5085	9.08036	0.0407036	0.969518	0.392657	35.9846	ENSG00000102882, ENSG00000169032, ENSG00000068028
pal-can-024	KEGG_PATHWAY	hsa04360:Axon guidance	3	22	129	5085	5.37526	0.0980523	0.970066	0.970066	59.6483	ENSG00000143434, ENSG00000133216, ENSG00000137872
pal-can-210	KEGG_PATHWAY	hsa04720:Long-term potentiation	5	88	68	5085	4.24883	0.0283962	0.970236	0.443309	28.228	ENSG00000102882, ENSG00000107758, ENSG00000198668, ENSG00000128272, ENSG00000186298
pal-can-132	KEGG_PATHWAY	hsa00071:Fatty acid metabolism	3	42	40	5085	9.08036	0.0407951	0.970995	0.829692	36.1164	ENSG00000164904, ENSG00000122971, ENSG00000110090
pal-can-251	KEGG_PATHWAY	hsa00510:N-Glycan biosynthesis	3	38	46	5085	8.72712	0.0436379	0.97183	0.97183	37.771	ENSG00000089597, ENSG00000214160, ENSG00000136908
pal-can-164	KEGG_PATHWAY	hsa04144:Endocytosis	6	53	184	5085	3.12859	0.0386703	0.97237	0.97237	34.9457	ENSG00000185359, ENSG00000088280, ENSG00000135679, ENSG00000175416, ENSG00000090565, ENSG00000136100
pal-can-084	KEGG_PATHWAY	hsa04662:B cell receptor signaling pathway	3	24	75	5085	8.475	0.0444763	0.972516	0.834218	38.2741	ENSG00000107758, ENSG00000172175, ENSG00000169032
pal-can-165	KEGG_PATHWAY	hsa00604:Glycosphingolipid biosynthesis	3	93	15	5085	10.9355	0.0291765	0.973016	0.835731	28.8889	ENSG00000101638, ENSG00000157350, ENSG00000170266
pal-can-365	KEGG_PATHWAY	hsa05416:Viral myocarditis	3	31	71	5085	6.93094	0.0650621	0.97356	0.97356	48.2665	ENSG00000105974, ENSG00000110321, ENSG00000015475
pal-can-237	KEGG_PATHWAY	hsa00640:Propanoate metabolism	2	17	32	5085	18.6949	0.0962082	0.97379	0.97379	59.434	ENSG00000084754, ENSG00000111058
pal-can-266	KEGG_PATHWAY	hsa04142:Lysosome	9	155	117	5085	2.52357	0.0248055	0.974454	0.974454	25.8108	ENSG00000100299, ENSG00000171298, ENSG00000103723, ENSG00000033627, ENSG00000107798, ENSG00000070718, ENSG00000103365, ENSG00000111670, ENSG00000117410
pal-can-172	KEGG_PATHWAY	hsa04810:Regulation of actin cytoskeleton	6	49	215	5085	2.89606	0.0505501	0.974851	0.841417	41.6315	ENSG00000092820, ENSG00000170962, ENSG00000068078, ENSG00000146535, ENSG00000090020, ENSG00000108262
pal-can-251	KEGG_PATHWAY	hsa04330:Notch signaling pathway	3	38	47	5085	8.54143	0.0453723	0.975637	0.843915	38.9603	ENSG00000107404, ENSG00000169733, ENSG00000159692
pal-can-274	KEGG_PATHWAY	hsa04110:Cell cycle	2	4	125	5085	20.34	0.0719621	0.976106	0.339596	51.2907	ENSG00000101224, ENSG00000135446
pal-can-070	KEGG_PATHWAY	hsa00330:Arginine and proline metabolism	3	40	53	5085	7.19575	0.0618225	0.976836	0.976836	47.1259	ENSG00000143811, ENSG00000115758, ENSG00000148672
pal-can-071	KEGG_PATHWAY	hsa00330:Arginine and proline metabolism	3	40	53	5085	7.19575	0.0618225	0.976836	0.976836	47.1259	ENSG00000143811, ENSG00000115758, ENSG00000148672
pal-can-194	KEGG_PATHWAY	hsa04920:Adipocytokine signaling pathway	5	95	67	5085	3.9945	0.03465	0.977024	0.848422	32.7259	ENSG00000104365, ENSG00000168610, ENSG00000004660, ENSG00000118046, ENSG00000127191
pal-can-367	KEGG_PATHWAY	hsa04110:Cell cycle	4	36	125	5085	4.52	0.0536379	0.977718	0.718603	43.3834	ENSG00000094880, ENSG00000166913, ENSG00000097007, ENSG00000113558
pal-can-068	KEGG_PATHWAY	hsa04120:Ubiquitin mediated proteolysis	4	33	137	5085	4.499	0.0537463	0.977893	0.977893	43.4503	ENSG00000141552, ENSG00000113558, ENSG00000079999, ENSG00000166167
pal-can-175	KEGG_PATHWAY	hsa00250:Alanine, aspartate and glutamate metabolism	3	52	31	5085	9.4634	0.0381123	0.978654	0.722601	34.9801	ENSG00000131459, ENSG00000185100, ENSG00000104951
pal-can-248	KEGG_PATHWAY	hsa00640:Propanoate metabolism	2	16	32	5085	19.8633	0.0904675	0.97951	0.540475	58.2153	ENSG00000084754, ENSG00000127884
pal-can-265	KEGG_PATHWAY	hsa04910:Insulin signaling pathway	6	72	135	5085	3.13889	0.0394435	0.980625	0.731415	35.9154	ENSG00000107263, ENSG00000102882, ENSG00000044446, ENSG00000106615, ENSG00000141564, ENSG00000132376
pal-can-143	KEGG_PATHWAY	hsa05200:Pathways in cancer	7	41	328	5085	2.64686	0.0411615	0.980766	0.980766	36.9406	ENSG00000102882, ENSG00000113318, ENSG00000112033, ENSG00000135679, ENSG00000082512, ENSG00000167657, ENSG00000143816
pal-can-040	KEGG_PATHWAY	hsa05120:Epithelial cell signaling in Helicobacter pylori infection	5	93	68	5085	4.0204	0.0339317	0.981765	0.981765	32.5539	ENSG00000188130, ENSG00000128524, ENSG00000108262, ENSG00000159720, ENSG00000173039
pal-can-115	KEGG_PATHWAY	hsa00240:Pyrimidine metabolism	4	47	95	5085	4.55543	0.053835	0.982397	0.867325	43.8766	ENSG00000048392, ENSG00000130717, ENSG00000013503, ENSG00000184470
pal-can-101	KEGG_PATHWAY	hsa04110:Cell cycle	7	98	125	5085	2.90571	0.0313905	0.982586	0.982586	30.9178	ENSG00000099860, ENSG00000097007, ENSG00000129757, ENSG00000130222, ENSG00000100297, ENSG00000133740, ENSG00000092969
pal-can-333	KEGG_PATHWAY	hsa04120:Ubiquitin mediated proteolysis	13	237	137	5085	2.03594	0.0244858	0.982848	0.869035	25.963	ENSG00000196470, ENSG00000185651, ENSG00000129055, ENSG00000009335, ENSG00000160714, ENSG00000184787, ENSG00000108106, ENSG00000175931, ENSG00000138641, ENSG00000141552, ENSG00000184557, ENSG00000130725, ENSG00000102858
pal-can-396	KEGG_PATHWAY	hsa04912:GnRH signaling pathway	3	22	98	5085	7.0756	0.0608923	0.983154	0.983154	47.2872	ENSG00000174233, ENSG00000169032, ENSG00000113070
pal-can-329	KEGG_PATHWAY	hsa00603:Glycosphingolipid biosynthesis	2	30	14	5085	24.2143	0.0770443	0.983242	0.744098	53.9573	ENSG00000148288, ENSG00000213614
pal-can-328	KEGG_PATHWAY	hsa00603:Glycosphingolipid biosynthesis	2	30	14	5085	24.2143	0.0770443	0.983242	0.744098	53.9573	ENSG00000148288, ENSG00000213614
pal-can-143	KEGG_PATHWAY	hsa05219:Bladder cancer	3	41	42	5085	8.85889	0.0426255	0.983339	0.870923	37.9888	ENSG00000102882, ENSG00000135679, ENSG00000167657
pal-can-420	KEGG_PATHWAY	hsa00230:Purine metabolism	3	18	153	5085	5.53922	0.0910972	0.983547	0.983547	58.8884	ENSG00000198931, ENSG00000159899, ENSG00000011052
pal-can-270	KEGG_PATHWAY	hsa04070:Phosphatidylinositol signaling system	8	203	74	5085	2.70803	0.0266604	0.983549	0.983549	27.6337	ENSG00000122126, ENSG00000165458, ENSG00000149091, ENSG00000096433, ENSG00000132376, ENSG00000149782, ENSG00000143393, ENSG00000166908
pal-can-383	KEGG_PATHWAY	hsa04360:Axon guidance	4	38	129	5085	4.14933	0.066323	0.983715	0.872385	49.7286	ENSG00000182541, ENSG00000071051, ENSG00000173210, ENSG00000001617
pal-can-426	KEGG_PATHWAY	hsa04210:Apoptosis	3	24	87	5085	7.30603	0.0580391	0.983846	0.643494	46.0422	ENSG00000002330, ENSG00000160049, ENSG00000107758
pal-can-248	KEGG_PATHWAY	hsa00650:Butanoate metabolism	2	16	34	5085	18.6949	0.09586	0.983943	0.497722	60.4405	ENSG00000084754, ENSG00000127884
pal-can-401	KEGG_PATHWAY	hsa04010:MAPK signaling pathway	5	33	267	5085	2.8856	0.0843108	0.984072	0.748394	56.6813	ENSG00000099860, ENSG00000112658, ENSG00000130222, ENSG00000077782, ENSG00000101224
pal-can-170	KEGG_PATHWAY	hsa04660:T cell receptor signaling pathway	4	40	108	5085	4.70833	0.0490104	0.985319	0.410009	41.6901	ENSG00000102882, ENSG00000185386, ENSG00000130669, ENSG00000169032
pal-can-308	KEGG_PATHWAY	hsa05200:Pathways in cancer	3	8	328	5085	5.81364	0.0701973	0.985322	0.570134	51.5259	ENSG00000080824, ENSG00000102882, ENSG00000068078
pal-can-090	KEGG_PATHWAY	hsa04144:Endocytosis	5	42	184	5085	3.28998	0.0593752	0.985353	0.755331	46.8268	ENSG00000100077, ENSG00000178568, ENSG00000198055, ENSG00000143398, ENSG00000090565
pal-can-132	KEGG_PATHWAY	hsa00280:Valine, leucine and isoleucine degradation	3	42	44	5085	8.25487	0.0484928	0.985377	0.755465	41.4211	ENSG00000128928, ENSG00000164904, ENSG00000122971
pal-can-215	KEGG_PATHWAY	hsa05200:Pathways in cancer	5	27	328	5085	2.87093	0.0826863	0.985433	0.985433	56.2858	ENSG00000167657, ENSG00000161202, ENSG00000143816, ENSG00000127191, ENSG00000015475
pal-can-326	KEGG_PATHWAY	hsa04912:GnRH signaling pathway	5	70	98	5085	3.70627	0.0432712	0.985687	0.880363	38.5659	ENSG00000076984, ENSG00000096433, ENSG00000145349, ENSG00000149782, ENSG00000116711
pal-can-309	KEGG_PATHWAY	hsa04010:MAPK signaling pathway	6	42	267	5085	2.72071	0.0615226	0.985796	0.880821	47.8601	ENSG00000123358, ENSG00000167535, ENSG00000141510, ENSG00000101224, ENSG00000128272, ENSG00000085511
pal-can-109	KEGG_PATHWAY	hsa05213:Endometrial cancer	3	35	52	5085	8.38187	0.0467294	0.985867	0.758224	40.518	ENSG00000102882, ENSG00000166333, ENSG00000141506
pal-can-082	KEGG_PATHWAY	hsa04621:NOD-like receptor signaling pathway	2	9	62	5085	18.2258	0.0935409	0.986716	0.884745	60.1011	ENSG00000104365, ENSG00000087077
pal-can-399	KEGG_PATHWAY	hsa00053:Ascorbate and aldarate metabolism	2	24	17	5085	24.9265	0.0742852	0.986734	0.884824	53.3358	ENSG00000109814, ENSG00000111275
pal-can-149	KEGG_PATHWAY	hsa03020:RNA polymerase	2	18	28	5085	20.1786	0.0897316	0.986763	0.986763	58.8777	ENSG00000137054, ENSG00000099817
pal-can-288	KEGG_PATHWAY	hsa04144:Endocytosis	7	71	184	5085	2.72466	0.0399972	0.98679	0.98679	36.7472	ENSG00000100077, ENSG00000185359, ENSG00000137486, ENSG00000139722, ENSG00000101421, ENSG00000175416, ENSG00000136100
pal-can-015	KEGG_PATHWAY	hsa00052:Galactose metabolism	3	67	26	5085	8.75718	0.0441496	0.986895	0.885523	39.1843	ENSG00000156515, ENSG00000117411, ENSG00000108479
pal-can-300	KEGG_PATHWAY	hsa00230:Purine metabolism	10	149	153	5085	2.23056	0.0334889	0.987222	0.581885	32.671	ENSG00000198931, ENSG00000156973, ENSG00000177084, ENSG00000123360, ENSG00000175482, ENSG00000062822, ENSG00000174233, ENSG00000077514, ENSG00000065989, ENSG00000135318
pal-can-056	KEGG_PATHWAY	hsa05211:Renal cell carcinoma	3	28	70	5085	7.78316	0.0525608	0.987392	0.987392	43.7529	ENSG00000117394, ENSG00000141506, ENSG00000100393
pal-can-380	KEGG_PATHWAY	hsa04012:ErbB signaling pathway	6	108	87	5085	3.24713	0.0355692	0.987948	0.987948	34.0974	ENSG00000076984, ENSG00000097007, ENSG00000126561, ENSG00000145349, ENSG00000177885, ENSG00000187840
pal-can-090	KEGG_PATHWAY	hsa00062:Fatty acid elongation in mitochondria	2	42	8	5085	30.2679	0.0627542	0.988574	0.673056	48.7651	ENSG00000084754, ENSG00000127884
pal-can-182	KEGG_PATHWAY	hsa04722:Neurotrophin signaling pathway	6	77	124	5085	3.19543	0.0371358	0.988928	0.894775	35.1927	ENSG00000064300, ENSG00000160691, ENSG00000102882, ENSG00000188130, ENSG00000141510, ENSG00000171606
pal-can-231	KEGG_PATHWAY	hsa04142:Lysosome	3	21	117	5085	6.20879	0.0761958	0.989084	0.676768	54.4151	ENSG00000104763, ENSG00000033627, ENSG00000175416
pal-can-111	KEGG_PATHWAY	hsa00670:One carbon pool by folate	2	30	16	5085	21.1875	0.0875715	0.989768	0.898849	58.6326	ENSG00000177000, ENSG00000100714
pal-can-175	KEGG_PATHWAY	hsa04910:Insulin signaling pathway	5	52	135	5085	3.62179	0.0454293	0.989977	0.68359	40.2542	ENSG00000185338, ENSG00000119938, ENSG00000132589, ENSG00000141506, ENSG00000169032
pal-can-210	KEGG_PATHWAY	hsa04144:Endocytosis	8	88	184	5085	2.51235	0.0371366	0.990117	0.482922	35.3201	ENSG00000168118, ENSG00000049759, ENSG00000105976, ENSG00000185359, ENSG00000186635, ENSG00000102981, ENSG00000143398, ENSG00000141480
pal-can-084	KEGG_PATHWAY	hsa04914:Progesterone-mediated oocyte maturation	3	24	86	5085	7.39099	0.0568587	0.990192	0.785947	46.2479	ENSG00000164045, ENSG00000101224, ENSG00000169032
pal-can-170	KEGG_PATHWAY	hsa04270:Vascular smooth muscle contraction	4	40	112	5085	4.54018	0.0535903	0.990213	0.401948	44.6347	ENSG00000077157, ENSG00000102882, ENSG00000169032, ENSG00000092841
pal-can-215	KEGG_PATHWAY	hsa04916:Melanogenesis	3	27	99	5085	5.70707	0.0901805	0.990254	0.90128	59.5923	ENSG00000157613, ENSG00000161202, ENSG00000143816
pal-can-329	KEGG_PATHWAY	hsa00511:Other glycan degradation	2	30	16	5085	21.1875	0.0875715	0.990664	0.689161	58.7936	ENSG00000167280, ENSG00000213614
pal-can-328	KEGG_PATHWAY	hsa00511:Other glycan degradation	2	30	16	5085	21.1875	0.0875715	0.990664	0.689161	58.7936	ENSG00000167280, ENSG00000213614
pal-can-333	KEGG_PATHWAY	hsa04722:Neurotrophin signaling pathway	12	237	124	5085	2.07636	0.0281756	0.990787	0.790364	29.2881	ENSG00000107263, ENSG00000160691, ENSG00000076984, ENSG00000198909, ENSG00000102882, ENSG00000141522, ENSG00000097007, ENSG00000100784, ENSG00000141510, ENSG00000104312, ENSG00000164924, ENSG00000067560
pal-can-245	KEGG_PATHWAY	hsa03410:Base excision repair	3	54	35	5085	8.07143	0.050958	0.99097	0.99097	43.3899	ENSG00000114026, ENSG00000065057, ENSG00000129484
pal-can-313	KEGG_PATHWAY	hsa05220:Chronic myeloid leukemia	5	89	75	5085	3.80899	0.0401681	0.991037	0.991037	37.3114	ENSG00000160691, ENSG00000141510, ENSG00000109320, ENSG00000159692, ENSG00000135446
pal-can-020	KEGG_PATHWAY	hsa04510:Focal adhesion	4	24	201	5085	4.21642	0.0602429	0.991104	0.991104	47.9952	ENSG00000197461, ENSG00000164692, ENSG00000141506, ENSG00000137076
pal-can-356	KEGG_PATHWAY	hsa04114:Oocyte meiosis	6	88	110	5085	3.15186	0.0393692	0.991257	0.991257	36.8505	ENSG00000127564, ENSG00000188130, ENSG00000096433, ENSG00000145349, ENSG00000166167, ENSG00000072062
pal-can-265	KEGG_PATHWAY	hsa04912:GnRH signaling pathway	5	72	98	5085	3.60332	0.0472555	0.991297	0.694562	41.4482	ENSG00000198909, ENSG00000102882, ENSG00000088256, ENSG00000096433, ENSG00000085511
pal-can-319	KEGG_PATHWAY	hsa00630:Glyoxylate and dicarboxylate metabolism	2	25	15	5085	27.12	0.068596	0.991444	0.907503	51.7529	ENSG00000178922, ENSG00000184207
pal-can-415	KEGG_PATHWAY	hsa04810:Regulation of actin cytoskeleton	6	49	215	5085	2.89606	0.0505501	0.991539	0.991539	43.2604	ENSG00000065534, ENSG00000214021, ENSG00000166908, ENSG00000141506, ENSG00000169032, ENSG00000186298
pal-can-412	KEGG_PATHWAY	hsa05200:Pathways in cancer	11	85	328	5085	2.00628	0.0424822	0.991564	0.991564	38.766	ENSG00000017797, ENSG00000039068, ENSG00000107404, ENSG00000035664, ENSG00000124181, ENSG00000197461, ENSG00000165197, ENSG00000103126, ENSG00000143816, ENSG00000159692, ENSG00000127191
pal-can-232	KEGG_PATHWAY	hsa04810:Regulation of actin cytoskeleton	6	48	215	5085	2.9564	0.0468278	0.991737	0.991737	41.276	ENSG00000102882, ENSG00000126458, ENSG00000076928, ENSG00000197461, ENSG00000166908, ENSG00000147065
pal-can-121	KEGG_PATHWAY	hsa04070:Phosphatidylinositol signaling system	3	34	74	5085	6.0632	0.0826075	0.992	0.992	57.3169	ENSG00000100605, ENSG00000149091, ENSG00000143393
pal-can-290	KEGG_PATHWAY	hsa04910:Insulin signaling pathway	11	193	135	5085	2.1468	0.0306586	0.992231	0.911857	31.2275	ENSG00000099875, ENSG00000107263, ENSG00000184557, ENSG00000102882, ENSG00000044446, ENSG00000106615, ENSG00000198668, ENSG00000141564, ENSG00000106617, ENSG00000141506, ENSG00000072062
pal-can-310	KEGG_PATHWAY	hsa04010:MAPK signaling pathway	13	130	267	5085	1.90449	0.0373321	0.992327	0.802759	35.7154	ENSG00000110786, ENSG00000198909, ENSG00000151067, ENSG00000146535, ENSG00000156711, ENSG00000177885, ENSG00000117632, ENSG00000072062, ENSG00000114738, ENSG00000102882, ENSG00000117676, ENSG00000068078, ENSG00000164086
pal-can-207	KEGG_PATHWAY	hsa00520:Amino sugar and nucleotide sugar metabolism	4	93	44	5085	4.97067	0.0445363	0.992363	0.622789	40.0767	ENSG00000159348, ENSG00000140650, ENSG00000100243, ENSG00000117308
pal-can-098	KEGG_PATHWAY	hsa00520:Amino sugar and nucleotide sugar metabolism	4	93	44	5085	4.97067	0.0445363	0.992363	0.622789	40.0767	ENSG00000159348, ENSG00000140650, ENSG00000100243, ENSG00000117308
pal-can-280	KEGG_PATHWAY	hsa05220:Chronic myeloid leukemia	5	89	75	5085	3.80899	0.0401681	0.992393	0.912781	37.4939	ENSG00000102882, ENSG00000135679, ENSG00000126561, ENSG00000196591, ENSG00000092969
pal-can-307	KEGG_PATHWAY	hsa04520:Adherens junction	3	29	77	5085	6.83162	0.0664123	0.992396	0.992396	50.9956	ENSG00000006607, ENSG00000148498, ENSG00000072110
pal-can-310	KEGG_PATHWAY	hsa04912:GnRH signaling pathway	7	130	98	5085	2.79396	0.0374165	0.992412	0.704859	35.7808	ENSG00000198909, ENSG00000102882, ENSG00000151067, ENSG00000156711, ENSG00000177885, ENSG00000163932, ENSG00000072062
pal-can-165	KEGG_PATHWAY	hsa04810:Regulation of actin cytoskeleton	9	93	215	5085	2.28882	0.0397214	0.99288	0.807623	37.2913	ENSG00000131504, ENSG00000130402, ENSG00000005884, ENSG00000175866, ENSG00000115414, ENSG00000102882, ENSG00000166908, ENSG00000140575, ENSG00000150760
pal-can-334	KEGG_PATHWAY	hsa00052:Galactose metabolism	3	75	26	5085	7.82308	0.0542332	0.993005	0.916364	45.408	ENSG00000156515, ENSG00000108479, ENSG00000170266
pal-can-308	KEGG_PATHWAY	hsa04621:NOD-like receptor signaling pathway	2	8	62	5085	20.504	0.0823366	0.993151	0.564215	57.4672	ENSG00000080824, ENSG00000102882
pal-can-007	KEGG_PATHWAY	hsa00903:Limonene and pinene degradation	3	113	14	5085	9.64286	0.0368185	0.99344	0.715408	35.546	ENSG00000164904, ENSG00000111275, ENSG00000127884
pal-can-048	KEGG_PATHWAY	hsa04910:Insulin signaling pathway	6	73	135	5085	3.09589	0.0415171	0.993565	0.919782	38.4934	ENSG00000099875, ENSG00000160691, ENSG00000184557, ENSG00000102882, ENSG00000111725, ENSG00000132589
pal-can-046	KEGG_PATHWAY	hsa04910:Insulin signaling pathway	6	73	135	5085	3.09589	0.0415171	0.993565	0.919782	38.4934	ENSG00000099875, ENSG00000160691, ENSG00000184557, ENSG00000102882, ENSG00000111725, ENSG00000132589
pal-can-426	KEGG_PATHWAY	hsa04810:Regulation of actin cytoskeleton	4	24	215	5085	3.94186	0.070848	0.99372	0.637259	53.1513	ENSG00000005884, ENSG00000146535, ENSG00000090020, ENSG00000137809
pal-can-413	KEGG_PATHWAY	hsa04120:Ubiquitin mediated proteolysis	4	40	137	5085	3.71168	0.0866145	0.993739	0.993739	59.1226	ENSG00000184787, ENSG00000102858, ENSG00000103266, ENSG00000103275
pal-can-132	KEGG_PATHWAY	hsa04114:Oocyte meiosis	4	42	110	5085	4.4026	0.0580022	0.993774	0.719095	47.4213	ENSG00000105173, ENSG00000096433, ENSG00000053900, ENSG00000166167
pal-can-319	KEGG_PATHWAY	hsa04666:Fc gamma R-mediated phagocytosis	3	25	95	5085	6.42316	0.0730762	0.993806	0.816353	54.0809	ENSG00000051382, ENSG00000116711, ENSG00000136950
pal-can-134	KEGG_PATHWAY	hsa00052:Galactose metabolism	4	144	26	5085	5.43269	0.0352923	0.993916	0.817443	34.6226	ENSG00000156515, ENSG00000117411, ENSG00000108479, ENSG00000170266
pal-can-325	KEGG_PATHWAY	hsa00480:Glutathione metabolism	4	82	50	5085	4.96098	0.0446799	0.99402	0.99402	40.4376	ENSG00000143198, ENSG00000002549, ENSG00000048392, ENSG00000167468
pal-can-010	KEGG_PATHWAY	hsa04010:MAPK signaling pathway	6	44	267	5085	2.59704	0.0727009	0.994099	0.994099	53.9991	ENSG00000126458, ENSG00000087095, ENSG00000077782, ENSG00000101224, ENSG00000185386, ENSG00000095015
pal-can-087	KEGG_PATHWAY	hsa04130:SNARE interactions in vesicular transport	3	54	38	5085	7.43421	0.0590367	0.994329	0.994329	48.0392	ENSG00000135604, ENSG00000113734, ENSG00000177951
pal-can-170	KEGG_PATHWAY	hsa04150:mTOR signaling pathway	3	40	52	5085	7.33413	0.0597725	0.994356	0.404123	48.3957	ENSG00000102882, ENSG00000175634, ENSG00000187840
pal-can-209	KEGG_PATHWAY	hsa04130:SNARE interactions in vesicular transport	3	57	38	5085	7.04294	0.0650696	0.994377	0.822171	50.8295	ENSG00000053501, ENSG00000106636, ENSG00000104915
pal-can-210	KEGG_PATHWAY	hsa04520:Adherens junction	5	88	77	5085	3.75221	0.0420738	0.994722	0.480825	39.0374	ENSG00000130402, ENSG00000102882, ENSG00000105976, ENSG00000006607, ENSG00000072110
pal-can-102	KEGG_PATHWAY	hsa00603:Glycosphingolipid biosynthesis	2	32	14	5085	22.7009	0.082149	0.995081	0.995081	57.8968	ENSG00000148288, ENSG00000157350
pal-can-131	KEGG_PATHWAY	hsa04120:Ubiquitin mediated proteolysis	6	74	137	5085	3.00947	0.0460253	0.995128	0.995128	41.4327	ENSG00000094880, ENSG00000114062, ENSG00000184787, ENSG00000102858, ENSG00000185019, ENSG00000175063
pal-can-048	KEGG_PATHWAY	hsa04120:Ubiquitin mediated proteolysis	6	73	137	5085	3.05069	0.0437839	0.995145	0.830674	40.1402	ENSG00000141552, ENSG00000185651, ENSG00000184557, ENSG00000102858, ENSG00000130939, ENSG00000148634
pal-can-046	KEGG_PATHWAY	hsa04120:Ubiquitin mediated proteolysis	6	73	137	5085	3.05069	0.0437839	0.995145	0.830674	40.1402	ENSG00000141552, ENSG00000185651, ENSG00000184557, ENSG00000102858, ENSG00000130939, ENSG00000148634
pal-can-381	KEGG_PATHWAY	hsa00740:Riboflavin metabolism	2	27	16	5085	23.5417	0.0788576	0.9952	0.930718	56.7068	ENSG00000054148, ENSG00000087053
pal-can-070	KEGG_PATHWAY	hsa04120:Ubiquitin mediated proteolysis	4	40	137	5085	3.71168	0.0866145	0.995229	0.930929	59.5332	ENSG00000196470, ENSG00000142230, ENSG00000109670, ENSG00000166167
pal-can-071	KEGG_PATHWAY	hsa04120:Ubiquitin mediated proteolysis	4	40	137	5085	3.71168	0.0866145	0.995229	0.930929	59.5332	ENSG00000196470, ENSG00000142230, ENSG00000109670, ENSG00000166167
pal-can-166	KEGG_PATHWAY	hsa00250:Alanine, aspartate and glutamate metabolism	3	66	31	5085	7.45601	0.059006	0.995261	0.832037	48.2508	ENSG00000159423, ENSG00000166123, ENSG00000148672
pal-can-204	KEGG_PATHWAY	hsa04910:Insulin signaling pathway	4	34	135	5085	4.43137	0.0559573	0.995277	0.83222	46.7621	ENSG00000102882, ENSG00000119938, ENSG00000111725, ENSG00000072062
pal-can-298	KEGG_PATHWAY	hsa04512:ECM-receptor interaction	7	154	84	5085	2.75162	0.0399255	0.995745	0.934772	37.9387	ENSG00000005884, ENSG00000130702, ENSG00000124145, ENSG00000169231, ENSG00000058085, ENSG00000115884, ENSG00000134871
pal-can-270	KEGG_PATHWAY	hsa04010:MAPK signaling pathway	18	203	267	5085	1.68871	0.0353329	0.995779	0.935034	34.985	ENSG00000011485, ENSG00000099875, ENSG00000123358, ENSG00000188130, ENSG00000126458, ENSG00000167535, ENSG00000112658, ENSG00000146535, ENSG00000077782, ENSG00000085511, ENSG00000072062, ENSG00000087095, ENSG00000068078, ENSG00000104856, ENSG00000101224, ENSG00000185386, ENSG00000120129, ENSG00000127191
pal-can-015	KEGG_PATHWAY	hsa04920:Adipocytokine signaling pathway	4	67	67	5085	4.53108	0.0555803	0.995871	0.839572	46.7317	ENSG00000028137, ENSG00000004660, ENSG00000111725, ENSG00000110090
pal-can-309	KEGG_PATHWAY	hsa04110:Cell cycle	4	42	125	5085	3.87429	0.0786856	0.995876	0.839635	56.8525	ENSG00000129757, ENSG00000141510, ENSG00000101224, ENSG00000132646
pal-can-115	KEGG_PATHWAY	hsa05200:Pathways in cancer	7	47	328	5085	2.30896	0.073019	0.996054	0.841976	54.6803	ENSG00000005884, ENSG00000105173, ENSG00000168610, ENSG00000124181, ENSG00000077782, ENSG00000167657, ENSG00000068028
pal-can-170	KEGG_PATHWAY	hsa05223:Non-small cell lung cancer	3	40	54	5085	7.0625	0.0638964	0.996099	0.396025	50.7739	ENSG00000102882, ENSG00000169032, ENSG00000068028
pal-can-308	KEGG_PATHWAY	hsa04730:Long-term depression	2	8	69	5085	18.4239	0.0912565	0.996113	0.547461	61.4061	ENSG00000102882, ENSG00000123739
pal-can-081	KEGG_PATHWAY	hsa04722:Neurotrophin signaling pathway	5	60	124	5085	3.41734	0.054848	0.996245	0.752448	46.4698	ENSG00000107263, ENSG00000198909, ENSG00000124181, ENSG00000171606, ENSG00000141506
pal-can-222	KEGG_PATHWAY	hsa00511:Other glycan degradation	2	32	16	5085	19.8633	0.0933378	0.996247	0.996247	62.1391	ENSG00000140400, ENSG00000170266
pal-can-333	KEGG_PATHWAY	hsa04270:Vascular smooth muscle contraction	11	237	112	5085	2.10726	0.0341534	0.996651	0.759434	34.3855	ENSG00000102882, ENSG00000196465, ENSG00000076928, ENSG00000096433, ENSG00000174233, ENSG00000146535, ENSG00000159899, ENSG00000132694, ENSG00000149782, ENSG00000067560, ENSG00000072062
pal-can-380	KEGG_PATHWAY	hsa04722:Neurotrophin signaling pathway	7	108	124	5085	2.65793	0.0456871	0.996671	0.942305	41.6331	ENSG00000107263, ENSG00000076984, ENSG00000141522, ENSG00000117676, ENSG00000097007, ENSG00000145349, ENSG00000177885
pal-can-174	KEGG_PATHWAY	hsa04722:Neurotrophin signaling pathway	9	158	124	5085	2.3359	0.0370458	0.996778	0.682596	36.3533	ENSG00000107263, ENSG00000198909, ENSG00000102882, ENSG00000117676, ENSG00000097007, ENSG00000124181, ENSG00000145349, ENSG00000185386, ENSG00000169032
pal-can-170	KEGG_PATHWAY	hsa04510:Focal adhesion	5	40	201	5085	3.16231	0.0663631	0.996874	0.381634	52.1486	ENSG00000105974, ENSG00000102882, ENSG00000128591, ENSG00000130669, ENSG00000169032
pal-can-392	KEGG_PATHWAY	hsa04120:Ubiquitin mediated proteolysis	5	58	137	5085	3.19972	0.0665158	0.996917	0.944474	52.2325	ENSG00000141552, ENSG00000114062, ENSG00000160714, ENSG00000072803, ENSG00000160087
pal-can-155	KEGG_PATHWAY	hsa04912:GnRH signaling pathway	5	75	98	5085	3.45918	0.0536029	0.996926	0.944556	46.0499	ENSG00000198909, ENSG00000174233, ENSG00000157227, ENSG00000116711, ENSG00000085511
pal-can-395	KEGG_PATHWAY	hsa03020:RNA polymerase	3	70	28	5085	7.78316	0.0546914	0.996952	0.944787	46.6205	ENSG00000100413, ENSG00000005075, ENSG00000125630
pal-can-007	KEGG_PATHWAY	hsa00010:Glycolysis / Gluconeogenesis	5	113	60	5085	3.75	0.0423479	0.996967	0.686406	39.7476	ENSG00000156515, ENSG00000184254, ENSG00000074800, ENSG00000164904, ENSG00000111275
pal-can-367	KEGG_PATHWAY	hsa04730:Long-term depression	3	36	69	5085	6.1413	0.0810759	0.997074	0.767419	58.2079	ENSG00000088256, ENSG00000096433, ENSG00000128266
pal-can-035	KEGG_PATHWAY	hsa04070:Phosphatidylinositol signaling system	7	176	74	5085	2.73303	0.0410057	0.997154	0.62355	38.9835	ENSG00000145214, ENSG00000165458, ENSG00000096433, ENSG00000198668, ENSG00000143393, ENSG00000161714, ENSG00000141506
pal-can-048	KEGG_PATHWAY	hsa00563:Glycosylphosphatidylinositol(GPI)-anchor biosynthesis	3	73	25	5085	8.3589	0.048099	0.997166	0.769269	43.1644	ENSG00000135845, ENSG00000136908, ENSG00000197858
pal-can-046	KEGG_PATHWAY	hsa00563:Glycosylphosphatidylinositol(GPI)-anchor biosynthesis	3	73	25	5085	8.3589	0.048099	0.997166	0.769269	43.1644	ENSG00000135845, ENSG00000136908, ENSG00000197858
pal-can-232	KEGG_PATHWAY	hsa05219:Bladder cancer	3	48	42	5085	7.56696	0.056985	0.99717	0.946798	47.8598	ENSG00000102882, ENSG00000100784, ENSG00000196730
pal-can-109	KEGG_PATHWAY	hsa04621:NOD-like receptor signaling pathway	3	35	62	5085	7.02995	0.0639546	0.997211	0.770196	51.2	ENSG00000102882, ENSG00000185386, ENSG00000087077
pal-can-060	KEGG_PATHWAY	hsa04142:Lysosome	5	67	117	5085	3.2434	0.0645455	0.997364	0.997364	51.5334	ENSG00000103811, ENSG00000127415, ENSG00000117984, ENSG00000100280, ENSG00000100083
pal-can-059	KEGG_PATHWAY	hsa04142:Lysosome	5	67	117	5085	3.2434	0.0645455	0.997364	0.997364	51.5334	ENSG00000103811, ENSG00000127415, ENSG00000117984, ENSG00000100280, ENSG00000100083
pal-can-170	KEGG_PATHWAY	hsa04722:Neurotrophin signaling pathway	4	40	124	5085	4.10081	0.0685226	0.997427	0.367871	53.3233	ENSG00000102882, ENSG00000097007, ENSG00000185386, ENSG00000169032
pal-can-077	KEGG_PATHWAY	hsa04370:VEGF signaling pathway	3	32	75	5085	6.35625	0.0758472	0.997508	0.997508	56.3965	ENSG00000107758, ENSG00000128052, ENSG00000169032
pal-can-035	KEGG_PATHWAY	hsa04910:Insulin signaling pathway	10	176	135	5085	2.14015	0.0421488	0.997592	0.577369	39.8361	ENSG00000107263, ENSG00000160691, ENSG00000102882, ENSG00000104812, ENSG00000198668, ENSG00000100994, ENSG00000079435, ENSG00000177885, ENSG00000132589, ENSG00000141506
pal-can-308	KEGG_PATHWAY	hsa04370:VEGF signaling pathway	2	8	75	5085	16.95	0.0988429	0.99761	0.529777	64.4946	ENSG00000102882, ENSG00000123739
pal-can-421	KEGG_PATHWAY	hsa04070:Phosphatidylinositol signaling system	4	63	74	5085	4.36293	0.0607767	0.997717	0.952215	49.9405	ENSG00000148384, ENSG00000132376, ENSG00000141506, ENSG00000065357
pal-can-266	KEGG_PATHWAY	hsa04360:Axon guidance	9	155	129	5085	2.28882	0.0410258	0.997793	0.953021	39.22	ENSG00000114554, ENSG00000173156, ENSG00000102882, ENSG00000185033, ENSG00000145147, ENSG00000092964, ENSG00000090776, ENSG00000112902, ENSG00000153993
pal-can-035	KEGG_PATHWAY	hsa04510:Focal adhesion	13	176	201	5085	1.86864	0.0432481	0.997949	0.538695	40.6458	ENSG00000005884, ENSG00000160691, ENSG00000107263, ENSG00000130635, ENSG00000169231, ENSG00000177885, ENSG00000108821, ENSG00000141506, ENSG00000130402, ENSG00000130702, ENSG00000102882, ENSG00000137809, ENSG00000137076
pal-can-266	KEGG_PATHWAY	hsa00230:Purine metabolism	10	155	153	5085	2.14421	0.0415934	0.997976	0.8735	39.6463	ENSG00000198931, ENSG00000156973, ENSG00000123360, ENSG00000061918, ENSG00000062822, ENSG00000101911, ENSG00000148229, ENSG00000035687, ENSG00000106348, ENSG00000197586
pal-can-325	KEGG_PATHWAY	hsa04360:Axon guidance	6	82	129	5085	2.88429	0.0538889	0.997979	0.955047	46.6315	ENSG00000076356, ENSG00000169242, ENSG00000143434, ENSG00000173210, ENSG00000099617, ENSG00000196411
pal-can-035	KEGG_PATHWAY	hsa05220:Chronic myeloid leukemia	7	176	75	5085	2.69659	0.0433508	0.99798	0.498122	40.7209	ENSG00000160691, ENSG00000102882, ENSG00000135679, ENSG00000186716, ENSG00000124762, ENSG00000177885, ENSG00000141506
pal-can-166	KEGG_PATHWAY	hsa04070:Phosphatidylinositol signaling system	4	66	74	5085	4.16462	0.0680898	0.997982	0.788052	53.4122	ENSG00000159082, ENSG00000187091, ENSG00000204084, ENSG00000161714
pal-can-270	KEGG_PATHWAY	hsa04912:GnRH signaling pathway	9	203	98	5085	2.30044	0.0400064	0.997983	0.873644	38.6564	ENSG00000129219, ENSG00000188130, ENSG00000088256, ENSG00000096433, ENSG00000145349, ENSG00000149782, ENSG00000185386, ENSG00000085511, ENSG00000072062
pal-can-310	KEGG_PATHWAY	hsa00603:Glycosphingolipid biosynthesis	3	130	14	5085	8.38187	0.0476186	0.99806	0.713213	43.2554	ENSG00000198951, ENSG00000157350, ENSG00000128274
pal-can-165	KEGG_PATHWAY	hsa04520:Adherens junction	5	93	77	5085	3.55048	0.0499451	0.998071	0.790427	44.5622	ENSG00000130402, ENSG00000175866, ENSG00000102882, ENSG00000006607, ENSG00000140575
pal-can-247	KEGG_PATHWAY	hsa04910:Insulin signaling pathway	11	203	135	5085	2.04105	0.041289	0.998132	0.649051	39.5253	ENSG00000099875, ENSG00000102882, ENSG00000044446, ENSG00000104812, ENSG00000156873, ENSG00000198668, ENSG00000132376, ENSG00000132589, ENSG00000142949, ENSG00000187840, ENSG00000072062
pal-can-356	KEGG_PATHWAY	hsa00480:Glutathione metabolism	4	88	50	5085	4.62273	0.0532996	0.99844	0.960505	46.5722	ENSG00000142657, ENSG00000002549, ENSG00000048392, ENSG00000184674
pal-can-182	KEGG_PATHWAY	hsa00563:Glycosylphosphatidylinositol(GPI)-anchor biosynthesis	3	77	25	5085	7.92468	0.0529986	0.998466	0.884679	46.4287	ENSG00000135845, ENSG00000197858, ENSG00000101464
pal-can-270	KEGG_PATHWAY	hsa04142:Lysosome	10	203	117	5085	2.14096	0.0420775	0.998547	0.804766	40.2218	ENSG00000100299, ENSG00000103066, ENSG00000110911, ENSG00000100280, ENSG00000065000, ENSG00000141012, ENSG00000104341, ENSG00000175416, ENSG00000174080, ENSG00000103174
pal-can-335	KEGG_PATHWAY	hsa04070:Phosphatidylinositol signaling system	5	100	74	5085	3.43581	0.0552658	0.998553	0.729528	47.6693	ENSG00000148384, ENSG00000165458, ENSG00000124181, ENSG00000096433, ENSG00000132376
pal-can-170	KEGG_PATHWAY	hsa04360:Axon guidance	4	40	129	5085	3.94186	0.0752534	0.998601	0.374631	56.8189	ENSG00000102882, ENSG00000097007, ENSG00000130669, ENSG00000112902
pal-can-101	KEGG_PATHWAY	hsa00310:Lysine degradation	4	98	44	5085	4.71707	0.0507662	0.998662	0.963424	45.3493	ENSG00000143149, ENSG00000084754, ENSG00000165671, ENSG00000119689
pal-can-421	KEGG_PATHWAY	hsa04520:Adherens junction	4	63	77	5085	4.19295	0.0668684	0.998785	0.893303	53.4092	ENSG00000173482, ENSG00000019549, ENSG00000006607, ENSG00000087095
pal-can-211	KEGG_PATHWAY	hsa05410:Hypertrophic cardiomyopathy (HCM)	3	32	85	5085	5.60846	0.0940267	0.998787	0.998787	63.7911	ENSG00000140416, ENSG00000092969, ENSG00000197616
pal-can-367	KEGG_PATHWAY	hsa05220:Chronic myeloid leukemia	3	36	75	5085	5.65	0.0935099	0.998857	0.742006	63.6886	ENSG00000097007, ENSG00000109320, ENSG00000159692
pal-can-265	KEGG_PATHWAY	hsa04114:Oocyte meiosis	5	72	110	5085	3.21023	0.0667971	0.998858	0.742053	53.439	ENSG00000127564, ENSG00000102882, ENSG00000105173, ENSG00000107758, ENSG00000096433
pal-can-175	KEGG_PATHWAY	hsa00230:Purine metabolism	5	52	153	5085	3.1957	0.0661663	0.998861	0.742168	53.1579	ENSG00000169418, ENSG00000156973, ENSG00000062822, ENSG00000174233, ENSG00000185100
pal-can-333	KEGG_PATHWAY	hsa04810:Regulation of actin cytoskeleton	17	237	215	5085	1.6965	0.0405232	0.998869	0.742528	39.4445	ENSG00000005884, ENSG00000175866, ENSG00000167244, ENSG00000168398, ENSG00000076928, ENSG00000146535, ENSG00000166908, ENSG00000172830, ENSG00000183856, ENSG00000131504, ENSG00000115414, ENSG00000102882, ENSG00000172757, ENSG00000214021, ENSG00000140575, ENSG00000091409, ENSG00000067560
pal-can-018	KEGG_PATHWAY	hsa05216:Thyroid cancer	2	19	29	5085	18.4574	0.0979828	0.998893	0.998893	65.1584	ENSG00000039068, ENSG00000102882
pal-can-335	KEGG_PATHWAY	hsa05220:Chronic myeloid leukemia	5	100	75	5085	3.39	0.0575405	0.998903	0.678855	49.0867	ENSG00000097007, ENSG00000126561, ENSG00000159692, ENSG00000173757, ENSG00000135446
pal-can-165	KEGG_PATHWAY	hsa00531:Glycosaminoglycan degradation	3	93	21	5085	7.81106	0.0544236	0.998916	0.744731	47.4976	ENSG00000127415, ENSG00000186792, ENSG00000170266
pal-can-304	KEGG_PATHWAY	hsa04360:Axon guidance	6	83	129	5085	2.84954	0.0562693	0.998984	0.968124	48.5115	ENSG00000076356, ENSG00000173156, ENSG00000102882, ENSG00000107758, ENSG00000092964, ENSG00000112902
pal-can-122	KEGG_PATHWAY	hsa04910:Insulin signaling pathway	10	179	135	5085	2.10428	0.0461442	0.99899	0.899656	42.9657	ENSG00000156515, ENSG00000099875, ENSG00000184557, ENSG00000102882, ENSG00000044446, ENSG00000100994, ENSG00000175766, ENSG00000111725, ENSG00000177885, ENSG00000132589
pal-can-035	KEGG_PATHWAY	hsa05221:Acute myeloid leukemia	6	176	58	5085	2.98883	0.048135	0.998999	0.498749	44.1259	ENSG00000131759, ENSG00000102882, ENSG00000168610, ENSG00000112033, ENSG00000177885, ENSG00000141506
pal-can-132	KEGG_PATHWAY	hsa04110:Cell cycle	4	42	125	5085	3.87429	0.0786856	0.999057	0.751725	58.593	ENSG00000105173, ENSG00000141510, ENSG00000205250, ENSG00000053900
pal-can-265	KEGG_PATHWAY	hsa04115:p53 signaling pathway	4	72	68	5085	4.15441	0.0687044	0.999065	0.687322	54.4805	ENSG00000105173, ENSG00000164054, ENSG00000124762, ENSG00000015475
pal-can-084	KEGG_PATHWAY	hsa04660:T cell receptor signaling pathway	3	24	108	5085	5.88542	0.0846982	0.99908	0.825861	60.8796	ENSG00000107758, ENSG00000172175, ENSG00000169032
pal-can-090	KEGG_PATHWAY	hsa04120:Ubiquitin mediated proteolysis	4	42	137	5085	3.53493	0.0972613	0.999141	0.756356	65.2096	ENSG00000141552, ENSG00000119401, ENSG00000103275, ENSG00000185019
pal-can-009	KEGG_PATHWAY	hsa00520:Amino sugar and nucleotide sugar metabolism	3	55	44	5085	6.30372	0.0789081	0.999149	0.905227	58.7838	ENSG00000213614, ENSG00000109814, ENSG00000117308
pal-can-170	KEGG_PATHWAY	hsa04810:Regulation of actin cytoskeleton	5	40	215	5085	2.9564	0.080711	0.999149	0.375789	59.4772	ENSG00000102882, ENSG00000168398, ENSG00000108518, ENSG00000130669, ENSG00000169032
pal-can-367	KEGG_PATHWAY	hsa04520:Adherens junction	3	36	77	5085	5.50325	0.0977732	0.999174	0.693711	65.4126	ENSG00000130402, ENSG00000148498, ENSG00000067560
pal-can-290	KEGG_PATHWAY	hsa04144:Endocytosis	13	193	184	5085	1.86148	0.0444887	0.999174	0.906187	42.1395	ENSG00000185359, ENSG00000144711, ENSG00000139722, ENSG00000102981, ENSG00000024422, ENSG00000132612, ENSG00000143398, ENSG00000131475, ENSG00000110047, ENSG00000137486, ENSG00000042753, ENSG00000196961, ENSG00000108262
pal-can-109	KEGG_PATHWAY	hsa04730:Long-term depression	3	35	69	5085	6.31677	0.0770988	0.999208	0.760248	58.1448	ENSG00000102882, ENSG00000128266, ENSG00000150995
pal-can-356	KEGG_PATHWAY	hsa04914:Progesterone-mediated oocyte maturation	5	88	86	5085	3.35954	0.058903	0.999226	0.908177	50.0815	ENSG00000127564, ENSG00000080824, ENSG00000188130, ENSG00000164045, ENSG00000072062
pal-can-310	KEGG_PATHWAY	hsa04910:Insulin signaling pathway	8	130	135	5085	2.31795	0.0547446	0.999258	0.699128	47.9951	ENSG00000107263, ENSG00000102882, ENSG00000156873, ENSG00000175766, ENSG00000177885, ENSG00000132589, ENSG00000142949, ENSG00000072062
pal-can-313	KEGG_PATHWAY	hsa04914:Progesterone-mediated oocyte maturation	5	89	86	5085	3.32179	0.060942	0.999276	0.973096	51.141	ENSG00000141552, ENSG00000188130, ENSG00000164045, ENSG00000169679, ENSG00000174233
pal-can-143	KEGG_PATHWAY	hsa04110:Cell cycle	4	41	125	5085	3.96878	0.0742062	0.999288	0.910715	57.0795	ENSG00000114126, ENSG00000135679, ENSG00000100297, ENSG00000113558
pal-can-251	KEGG_PATHWAY	hsa05200:Pathways in cancer	6	38	328	5085	2.44785	0.0866847	0.999293	0.910898	61.8625	ENSG00000150093, ENSG00000107404, ENSG00000105173, ENSG00000124181, ENSG00000167657, ENSG00000159692
pal-can-333	KEGG_PATHWAY	hsa05219:Bladder cancer	6	237	42	5085	3.0651	0.043324	0.999299	0.701984	41.5535	ENSG00000102882, ENSG00000112715, ENSG00000100784, ENSG00000141510, ENSG00000196730, ENSG00000139687
pal-can-109	KEGG_PATHWAY	hsa05211:Renal cell carcinoma	3	35	70	5085	6.22653	0.0790423	0.999343	0.705181	59.0918	ENSG00000102882, ENSG00000141506, ENSG00000100644
pal-can-335	KEGG_PATHWAY	hsa00531:Glycosaminoglycan degradation	3	100	21	5085	7.26429	0.0619957	0.999364	0.650566	51.7619	ENSG00000127415, ENSG00000213614, ENSG00000141012
pal-can-266	KEGG_PATHWAY	hsa00510:N-Glycan biosynthesis	5	155	46	5085	3.56592	0.0493729	0.999384	0.842467	45.2186	ENSG00000086062, ENSG00000196547, ENSG00000119523, ENSG00000214160, ENSG00000131446
pal-can-029	KEGG_PATHWAY	hsa00410:beta-Alanine metabolism	2	23	22	5085	20.0988	0.0911601	0.999422	0.999422	63.6179	ENSG00000102172, ENSG00000127884
pal-can-247	KEGG_PATHWAY	hsa04920:Adipocytokine signaling pathway	7	203	67	5085	2.61709	0.0488442	0.999425	0.655593	44.9713	ENSG00000168610, ENSG00000159346, ENSG00000028137, ENSG00000004660, ENSG00000118046, ENSG00000173039, ENSG00000127191
pal-can-165	KEGG_PATHWAY	hsa04142:Lysosome	6	93	117	5085	2.80397	0.0598744	0.999465	0.715043	50.8786	ENSG00000197746, ENSG00000127415, ENSG00000064601, ENSG00000117410, ENSG00000166340, ENSG00000170266
pal-can-056	KEGG_PATHWAY	hsa00240:Pyrimidine metabolism	3	28	95	5085	5.73496	0.089685	0.999505	0.977753	63.264	ENSG00000130717, ENSG00000122643, ENSG00000099817
pal-can-174	KEGG_PATHWAY	hsa04914:Progesterone-mediated oocyte maturation	7	158	86	5085	2.61959	0.0488546	0.999506	0.718861	45.0919	ENSG00000214575, ENSG00000127564, ENSG00000102882, ENSG00000117676, ENSG00000101224, ENSG00000185386, ENSG00000169032
pal-can-416	KEGG_PATHWAY	hsa04010:MAPK signaling pathway	8	70	267	5085	2.17657	0.0684631	0.999528	0.999528	55.0021	ENSG00000099875, ENSG00000142733, ENSG00000104365, ENSG00000188130, ENSG00000167535, ENSG00000130222, ENSG00000120129, ENSG00000117632
pal-can-101	KEGG_PATHWAY	hsa04520:Adherens junction	5	98	77	5085	3.36933	0.058576	0.999531	0.922332	50.3423	ENSG00000173482, ENSG00000010810, ENSG00000006607, ENSG00000148498, ENSG00000148737
pal-can-313	KEGG_PATHWAY	hsa04110:Cell cycle	6	89	125	5085	2.74247	0.0645009	0.999532	0.922376	53.2092	ENSG00000141552, ENSG00000164045, ENSG00000129757, ENSG00000169679, ENSG00000141510, ENSG00000135446
pal-can-081	KEGG_PATHWAY	hsa00600:Sphingolipid metabolism	3	60	39	5085	6.51923	0.074611	0.999536	0.784612	57.6426	ENSG00000100299, ENSG00000136699, ENSG00000170266
pal-can-160	KEGG_PATHWAY	hsa00740:Riboflavin metabolism	3	121	16	5085	7.87965	0.0534228	0.999565	0.979155	47.7226	ENSG00000160688, ENSG00000054148, ENSG00000087053
pal-can-194	KEGG_PATHWAY	hsa04150:mTOR signaling pathway	4	95	52	5085	4.11741	0.0706382	0.999606	0.926674	56.1087	ENSG00000102547, ENSG00000112715, ENSG00000106615, ENSG00000118046
pal-can-326	KEGG_PATHWAY	hsa04070:Phosphatidylinositol signaling system	4	70	74	5085	3.92664	0.078434	0.999607	0.926744	59.328	ENSG00000096433, ENSG00000132376, ENSG00000149782, ENSG00000068383
pal-can-084	KEGG_PATHWAY	hsa00410:beta-Alanine metabolism	2	24	22	5085	19.2614	0.0951093	0.999628	0.793833	65.3489	ENSG00000102172, ENSG00000143149
pal-can-280	KEGG_PATHWAY	hsa04110:Cell cycle	6	89	125	5085	2.74247	0.0645009	0.999642	0.928979	53.4305	ENSG00000099860, ENSG00000166913, ENSG00000130222, ENSG00000135679, ENSG00000196591, ENSG00000092969
pal-can-270	KEGG_PATHWAY	hsa00564:Glycerophospholipid metabolism	7	203	68	5085	2.5786	0.0518763	0.999696	0.801986	47.1437	ENSG00000129219, ENSG00000103066, ENSG00000102230, ENSG00000149091, ENSG00000204310, ENSG00000110721, ENSG00000133027
pal-can-155	KEGG_PATHWAY	hsa04114:Oocyte meiosis	5	75	110	5085	3.08182	0.0753779	0.999733	0.93562	58.4322	ENSG00000072803, ENSG00000174233, ENSG00000164924, ENSG00000112640, ENSG00000068971
pal-can-416	KEGG_PATHWAY	hsa04142:Lysosome	5	70	117	5085	3.1044	0.0735403	0.999739	0.983833	57.6877	ENSG00000129226, ENSG00000213614, ENSG00000114378, ENSG00000100083, ENSG00000185896
pal-can-109	KEGG_PATHWAY	hsa04370:VEGF signaling pathway	3	35	75	5085	5.81143	0.0889883	0.99975	0.694243	63.6403	ENSG00000102882, ENSG00000185386, ENSG00000141506
pal-can-134	KEGG_PATHWAY	hsa00603:Glycosphingolipid biosynthesis	3	144	14	5085	7.56696	0.0572929	0.99977	0.876867	50.2356	ENSG00000148288, ENSG00000157350, ENSG00000128274
pal-can-232	KEGG_PATHWAY	hsa04114:Oocyte meiosis	4	48	110	5085	3.85227	0.0805061	0.999774	0.939052	60.6073	ENSG00000127564, ENSG00000102882, ENSG00000164924, ENSG00000166167
pal-can-273	KEGG_PATHWAY	hsa04144:Endocytosis	7	85	184	5085	2.2759	0.0825082	0.999784	0.999784	61.4088	ENSG00000135631, ENSG00000185359, ENSG00000068078, ENSG00000141985, ENSG00000198055, ENSG00000024422, ENSG00000090565
pal-can-270	KEGG_PATHWAY	hsa04150:mTOR signaling pathway	6	203	52	5085	2.8903	0.0540602	0.999786	0.755352	48.5827	ENSG00000135932, ENSG00000102547, ENSG00000112715, ENSG00000141564, ENSG00000118046, ENSG00000177169
pal-can-342	KEGG_PATHWAY	hsa03060:Protein export	2	59	8	5085	21.5466	0.0877459	0.999786	0.999786	63.3333	ENSG00000174780, ENSG00000153037
pal-can-048	KEGG_PATHWAY	hsa04920:Adipocytokine signaling pathway	4	73	67	5085	4.15866	0.0685676	0.999787	0.815583	55.6989	ENSG00000184557, ENSG00000159346, ENSG00000111725, ENSG00000127191
pal-can-046	KEGG_PATHWAY	hsa04920:Adipocytokine signaling pathway	4	73	67	5085	4.15866	0.0685676	0.999787	0.815583	55.6989	ENSG00000184557, ENSG00000159346, ENSG00000111725, ENSG00000127191
pal-can-310	KEGG_PATHWAY	hsa04270:Vascular smooth muscle contraction	7	130	112	5085	2.44471	0.0641215	0.999793	0.702335	53.6807	ENSG00000102882, ENSG00000077157, ENSG00000151067, ENSG00000146535, ENSG00000159899, ENSG00000163932, ENSG00000072062
pal-can-204	KEGG_PATHWAY	hsa00533:Keratan sulfate biosynthesis	2	34	14	5085	21.3655	0.0872275	0.999794	0.880208	63.1812	ENSG00000086062, ENSG00000117411
pal-can-210	KEGG_PATHWAY	hsa04320:Dorso-ventral axis formation	3	88	25	5085	6.93409	0.0673377	0.999798	0.611315	55.1856	ENSG00000102882, ENSG00000010030, ENSG00000148400
pal-can-392	KEGG_PATHWAY	hsa04330:Notch signaling pathway	3	58	47	5085	5.59611	0.0969095	0.999809	0.942393	66.5169	ENSG00000107404, ENSG00000106003, ENSG00000159692
pal-can-174	KEGG_PATHWAY	hsa04920:Adipocytokine signaling pathway	6	158	67	5085	2.88211	0.0549153	0.999813	0.706665	49.1362	ENSG00000184557, ENSG00000168610, ENSG00000028137, ENSG00000004660, ENSG00000127191, ENSG00000110090
pal-can-122	KEGG_PATHWAY	hsa05219:Bladder cancer	5	179	42	5085	3.38188	0.0578556	0.999834	0.886424	50.7546	ENSG00000102882, ENSG00000112715, ENSG00000167657, ENSG00000173511, ENSG00000068028
pal-can-313	KEGG_PATHWAY	hsa00052:Galactose metabolism	3	89	26	5085	6.59248	0.0736114	0.999848	0.889005	58.145	ENSG00000214013, ENSG00000117411, ENSG00000108479
pal-can-416	KEGG_PATHWAY	hsa04070:Phosphatidylinositol signaling system	4	70	74	5085	3.92664	0.078434	0.999852	0.947161	60.1372	ENSG00000149091, ENSG00000124181, ENSG00000096433, ENSG00000132376
pal-can-153	KEGG_PATHWAY	hsa00562:Inositol phosphate metabolism	3	49	54	5085	5.76531	0.0916303	0.999855	0.999855	65.0033	ENSG00000148384, ENSG00000105655, ENSG00000119711
pal-can-194	KEGG_PATHWAY	hsa05200:Pathways in cancer	11	95	328	5085	1.79509	0.0794736	0.999858	0.890864	60.5774	ENSG00000006451, ENSG00000089685, ENSG00000104365, ENSG00000173207, ENSG00000097007, ENSG00000168610, ENSG00000112715, ENSG00000161202, ENSG00000124762, ENSG00000135766, ENSG00000127191
pal-can-207	KEGG_PATHWAY	hsa00052:Galactose metabolism	3	93	26	5085	6.30893	0.0795104	0.999859	0.771789	60.5951	ENSG00000086062, ENSG00000171298, ENSG00000117308
pal-can-098	KEGG_PATHWAY	hsa00052:Galactose metabolism	3	93	26	5085	6.30893	0.0795104	0.999859	0.771789	60.5951	ENSG00000086062, ENSG00000171298, ENSG00000117308
pal-can-322	KEGG_PATHWAY	hsa04810:Regulation of actin cytoskeleton	6	59	215	5085	2.4052	0.0969934	0.99986	0.988182	66.801	ENSG00000183856, ENSG00000130402, ENSG00000066468, ENSG00000168398, ENSG00000068078, ENSG00000090020
pal-can-109	KEGG_PATHWAY	hsa04664:Fc epsilon RI signaling pathway	3	35	78	5085	5.58791	0.0951286	0.999863	0.671127	66.214	ENSG00000102882, ENSG00000185386, ENSG00000141506
pal-can-165	KEGG_PATHWAY	hsa05200:Pathways in cancer	11	93	328	5085	1.83369	0.070862	0.999872	0.722231	57.0971	ENSG00000017797, ENSG00000131759, ENSG00000005884, ENSG00000089685, ENSG00000115414, ENSG00000102882, ENSG00000168610, ENSG00000064012, ENSG00000161202, ENSG00000173511, ENSG00000177885
pal-can-416	KEGG_PATHWAY	hsa03410:Base excision repair	3	70	35	5085	6.22653	0.0810759	0.999892	0.898012	61.4052	ENSG00000103152, ENSG00000041880, ENSG00000148229
pal-can-304	KEGG_PATHWAY	hsa03440:Homologous recombination	3	83	28	5085	6.56411	0.0741307	0.999895	0.952887	58.6386	ENSG00000177302, ENSG00000175482, ENSG00000062822
pal-can-094	KEGG_PATHWAY	hsa00052:Galactose metabolism	3	86	26	5085	6.82245	0.0692877	0.999898	0.73099	56.5646	ENSG00000156515, ENSG00000117411, ENSG00000170266
pal-can-232	KEGG_PATHWAY	hsa00562:Inositol phosphate metabolism	3	48	54	5085	5.88542	0.0883949	0.999904	0.901106	64.2002	ENSG00000122126, ENSG00000143393, ENSG00000166908
pal-can-247	KEGG_PATHWAY	hsa05200:Pathways in cancer	20	203	328	5085	1.52739	0.0605546	0.999909	0.687585	52.5304	ENSG00000131759, ENSG00000005884, ENSG00000105229, ENSG00000105173, ENSG00000112033, ENSG00000135679, ENSG00000197461, ENSG00000077782, ENSG00000161202, ENSG00000173039, ENSG00000130702, ENSG00000102882, ENSG00000107404, ENSG00000168610, ENSG00000129521, ENSG00000125952, ENSG00000124762, ENSG00000143816, ENSG00000132170, ENSG00000127191
pal-can-101	KEGG_PATHWAY	hsa00230:Purine metabolism	7	98	153	5085	2.37395	0.0709939	0.999913	0.903486	57.4294	ENSG00000198931, ENSG00000169418, ENSG00000100413, ENSG00000148229, ENSG00000106992, ENSG00000137054, ENSG00000163882
pal-can-210	KEGG_PATHWAY	hsa04810:Regulation of actin cytoskeleton	8	88	215	5085	2.15011	0.0738285	0.999914	0.607684	58.648	ENSG00000130402, ENSG00000102882, ENSG00000126458, ENSG00000108518, ENSG00000072110, ENSG00000166908, ENSG00000143398, ENSG00000186298
pal-can-165	KEGG_PATHWAY	hsa04320:Dorso-ventral axis formation	3	93	25	5085	6.56129	0.0742425	0.999918	0.691622	58.8604	ENSG00000102882, ENSG00000010030, ENSG00000177885
pal-can-153	KEGG_PATHWAY	hsa04142:Lysosome	4	49	117	5085	3.54788	0.0974684	0.99992	0.991061	67.3837	ENSG00000103066, ENSG00000033627, ENSG00000197081, ENSG00000143387
pal-can-081	KEGG_PATHWAY	hsa00310:Lysine degradation	3	60	44	5085	5.77841	0.0918569	0.999928	0.79604	65.611	ENSG00000197444, ENSG00000183955, ENSG00000119689
pal-can-280	KEGG_PATHWAY	hsa04810:Regulation of actin cytoskeleton	8	89	215	5085	2.12595	0.0774762	0.999932	0.909201	60.3196	ENSG00000183856, ENSG00000066468, ENSG00000102882, ENSG00000076928, ENSG00000090020, ENSG00000108518, ENSG00000108262, ENSG00000186298
pal-can-270	KEGG_PATHWAY	hsa00562:Inositol phosphate metabolism	6	203	54	5085	2.78325	0.0617887	0.999938	0.749661	53.3914	ENSG00000122126, ENSG00000165458, ENSG00000132376, ENSG00000149782, ENSG00000143393, ENSG00000166908
pal-can-171	KEGG_PATHWAY	hsa05200:Pathways in cancer	8	61	328	5085	2.03319	0.0893945	0.999941	0.999941	64.9038	ENSG00000005884, ENSG00000081059, ENSG00000168610, ENSG00000186716, ENSG00000164305, ENSG00000134871, ENSG00000128602, ENSG00000124762
pal-can-182	KEGG_PATHWAY	hsa04510:Focal adhesion	7	77	201	5085	2.29986	0.0787304	0.999942	0.912802	60.9336	ENSG00000005884, ENSG00000160691, ENSG00000105974, ENSG00000102882, ENSG00000128591, ENSG00000082781, ENSG00000166333
pal-can-313	KEGG_PATHWAY	hsa00240:Pyrimidine metabolism	5	89	95	5085	3.0071	0.0814547	0.999943	0.858318	62.0086	ENSG00000100413, ENSG00000177084, ENSG00000167900, ENSG00000130717, ENSG00000011052
pal-can-015	KEGG_PATHWAY	hsa05410:Hypertrophic cardiomyopathy (HCM)	4	67	85	5085	3.57155	0.0974937	0.999947	0.914728	67.6905	ENSG00000151062, ENSG00000005884, ENSG00000111725, ENSG00000091409
pal-can-007	KEGG_PATHWAY	hsa00310:Lysine degradation	4	113	44	5085	4.09091	0.0718407	0.999954	0.810808	58.2252	ENSG00000164904, ENSG00000099381, ENSG00000111275, ENSG00000127884
pal-can-122	KEGG_PATHWAY	hsa03420:Nucleotide excision repair	5	179	44	5085	3.22816	0.0665446	0.999957	0.866115	55.8899	ENSG00000177084, ENSG00000062822, ENSG00000104884, ENSG00000132646, ENSG00000154767
pal-can-290	KEGG_PATHWAY	hsa00230:Purine metabolism	11	193	153	5085	1.89424	0.0626894	0.999959	0.919932	54.0838	ENSG00000100413, ENSG00000177084, ENSG00000123360, ENSG00000178035, ENSG00000077514, ENSG00000184588, ENSG00000065989, ENSG00000106348, ENSG00000116337, ENSG00000197586, ENSG00000125877
pal-can-265	KEGG_PATHWAY	hsa04020:Calcium signaling pathway	6	72	176	5085	2.40767	0.0982109	0.99996	0.764782	68.1147	ENSG00000083454, ENSG00000044446, ENSG00000088256, ENSG00000107758, ENSG00000096433, ENSG00000161714
pal-can-134	KEGG_PATHWAY	hsa00051:Fructose and mannose metabolism	4	144	34	5085	4.15441	0.069148	0.999962	0.86932	57.1541	ENSG00000156515, ENSG00000149925, ENSG00000173540, ENSG00000109107
pal-can-232	KEGG_PATHWAY	hsa04010:MAPK signaling pathway	6	48	267	5085	2.38062	0.0981373	0.999967	0.873291	68.2248	ENSG00000102882, ENSG00000104365, ENSG00000126458, ENSG00000100784, ENSG00000197461, ENSG00000120129
pal-can-094	KEGG_PATHWAY	hsa00010:Glycolysis / Gluconeogenesis	4	86	60	5085	3.94186	0.0781782	0.99997	0.728136	61.1462	ENSG00000156515, ENSG00000143891, ENSG00000149925, ENSG00000111275
pal-can-375	KEGG_PATHWAY	hsa04114:Oocyte meiosis	6	107	110	5085	2.59218	0.0786592	0.999972	0.994717	61.381	ENSG00000127564, ENSG00000188130, ENSG00000096433, ENSG00000145349, ENSG00000166167, ENSG00000072062
pal-can-284	KEGG_PATHWAY	hsa04114:Oocyte meiosis	6	107	110	5085	2.59218	0.0786592	0.999972	0.994717	61.381	ENSG00000127564, ENSG00000188130, ENSG00000096433, ENSG00000145349, ENSG00000166167, ENSG00000072062
pal-can-335	KEGG_PATHWAY	hsa00562:Inositol phosphate metabolism	4	100	54	5085	3.76667	0.0871691	0.999972	0.730468	64.6154	ENSG00000148384, ENSG00000165458, ENSG00000124181, ENSG00000132376
pal-can-131	KEGG_PATHWAY	hsa04070:Phosphatidylinositol signaling system	4	74	74	5085	3.71439	0.0894251	0.999975	0.994973	65.481	ENSG00000150995, ENSG00000166908, ENSG00000137825, ENSG00000141506
pal-can-356	KEGG_PATHWAY	hsa04912:GnRH signaling pathway	5	88	98	5085	2.94817	0.0861381	0.999976	0.929858	64.3301	ENSG00000188130, ENSG00000088256, ENSG00000096433, ENSG00000145349, ENSG00000072062
pal-can-290	KEGG_PATHWAY	hsa05221:Acute myeloid leukemia	6	193	58	5085	2.72557	0.0665572	0.999978	0.88339	56.3107	ENSG00000131759, ENSG00000102882, ENSG00000168610, ENSG00000112033, ENSG00000173757, ENSG00000141506
pal-can-313	KEGG_PATHWAY	hsa04010:MAPK signaling pathway	9	89	267	5085	1.92589	0.0893663	0.999979	0.833753	65.5736	ENSG00000011485, ENSG00000188130, ENSG00000121653, ENSG00000141510, ENSG00000109320, ENSG00000149930, ENSG00000127191, ENSG00000164086, ENSG00000117632
pal-can-325	KEGG_PATHWAY	hsa04310:Wnt signaling pathway	6	82	151	5085	2.46406	0.0918643	0.999979	0.972608	66.4567	ENSG00000137673, ENSG00000107404, ENSG00000087095, ENSG00000112033, ENSG00000072803, ENSG00000120057
pal-can-062	KEGG_PATHWAY	hsa04270:Vascular smooth muscle contraction	6	104	112	5085	2.61933	0.0758899	0.99998	0.995512	60.4532	ENSG00000169418, ENSG00000088256, ENSG00000151067, ENSG00000096433, ENSG00000159899, ENSG00000072062
pal-can-333	KEGG_PATHWAY	hsa04110:Cell cycle	11	237	125	5085	1.8881	0.0638166	0.99998	0.786682	55.0501	ENSG00000141552, ENSG00000129055, ENSG00000114126, ENSG00000097007, ENSG00000130222, ENSG00000141510, ENSG00000205250, ENSG00000101224, ENSG00000164924, ENSG00000112118, ENSG00000139687
pal-can-210	KEGG_PATHWAY	hsa04010:MAPK signaling pathway	9	88	267	5085	1.94778	0.08489	0.99998	0.626144	63.9906	ENSG00000198909, ENSG00000102882, ENSG00000104365, ENSG00000126458, ENSG00000112658, ENSG00000107758, ENSG00000141510, ENSG00000128272, ENSG00000141480
pal-can-134	KEGG_PATHWAY	hsa03410:Base excision repair	4	144	35	5085	4.03571	0.0741341	0.999982	0.838451	59.7914	ENSG00000177084, ENSG00000114026, ENSG00000175482, ENSG00000076248
pal-can-210	KEGG_PATHWAY	hsa04912:GnRH signaling pathway	5	88	98	5085	2.94817	0.0861381	0.999983	0.599792	64.552	ENSG00000198909, ENSG00000102882, ENSG00000174233, ENSG00000198668, ENSG00000128272
pal-can-325	KEGG_PATHWAY	hsa04115:p53 signaling pathway	4	82	68	5085	3.64778	0.0935008	0.999983	0.935984	67.1356	ENSG00000132906, ENSG00000048392, ENSG00000141682, ENSG00000085117
pal-can-270	KEGG_PATHWAY	hsa04360:Axon guidance	10	203	129	5085	1.9418	0.0698795	0.999983	0.74751	57.981	ENSG00000114554, ENSG00000182541, ENSG00000150093, ENSG00000135622, ENSG00000071051, ENSG00000097007, ENSG00000164050, ENSG00000106123, ENSG00000143434, ENSG00000196576
pal-can-122	KEGG_PATHWAY	hsa05210:Colorectal cancer	7	179	84	5085	2.36732	0.0728146	0.999984	0.841126	59.2856	ENSG00000089685, ENSG00000102882, ENSG00000081059, ENSG00000107404, ENSG00000132906, ENSG00000177885, ENSG00000087088
pal-can-165	KEGG_PATHWAY	hsa05221:Acute myeloid leukemia	4	93	58	5085	3.77086	0.0868461	0.999985	0.708155	64.8669	ENSG00000131759, ENSG00000102882, ENSG00000168610, ENSG00000177885
pal-can-280	KEGG_PATHWAY	hsa04010:MAPK signaling pathway	9	89	267	5085	1.92589	0.0893663	0.999985	0.892259	65.802	ENSG00000099860, ENSG00000066468, ENSG00000102882, ENSG00000188130, ENSG00000130222, ENSG00000170345, ENSG00000128272, ENSG00000092969, ENSG00000127191
pal-can-035	KEGG_PATHWAY	hsa04330:Notch signaling pathway	5	176	47	5085	3.07362	0.0769232	0.999986	0.638946	61.1097	ENSG00000105245, ENSG00000110042, ENSG00000169733, ENSG00000161202, ENSG00000106003
pal-can-035	KEGG_PATHWAY	hsa03050:Proteasome	5	176	47	5085	3.07362	0.0769232	0.999986	0.638946	61.1097	ENSG00000161057, ENSG00000205220, ENSG00000106588, ENSG00000108344, ENSG00000108671
pal-can-325	KEGG_PATHWAY	hsa00230:Purine metabolism	6	82	153	5085	2.43185	0.0958676	0.999987	0.895384	68.0952	ENSG00000156973, ENSG00000123360, ENSG00000048392, ENSG00000116337, ENSG00000143774, ENSG00000205268
pal-can-412	KEGG_PATHWAY	hsa04920:Adipocytokine signaling pathway	4	85	67	5085	3.57155	0.0982123	0.999988	0.996606	68.9002	ENSG00000146232, ENSG00000004660, ENSG00000127191, ENSG00000110090
pal-can-035	KEGG_PATHWAY	hsa04012:ErbB signaling pathway	7	176	87	5085	2.32465	0.0780473	0.999989	0.612504	61.6649	ENSG00000160691, ENSG00000076984, ENSG00000102882, ENSG00000124762, ENSG00000177885, ENSG00000141506, ENSG00000113070
pal-can-280	KEGG_PATHWAY	hsa04621:NOD-like receptor signaling pathway	4	89	62	5085	3.68612	0.0914541	0.999989	0.850762	66.69	ENSG00000102882, ENSG00000188130, ENSG00000118503, ENSG00000087077
pal-can-335	KEGG_PATHWAY	hsa04340:Hedgehog signaling pathway	4	100	56	5085	3.63214	0.0948018	0.999989	0.719921	67.843	ENSG00000133275, ENSG00000143816, ENSG00000166167, ENSG00000072062
pal-can-333	KEGG_PATHWAY	hsa04114:Oocyte meiosis	10	237	110	5085	1.95052	0.0682503	0.999991	0.765234	57.5645	ENSG00000141552, ENSG00000167244, ENSG00000129055, ENSG00000102882, ENSG00000096433, ENSG00000174233, ENSG00000164924, ENSG00000112640, ENSG00000068971, ENSG00000072062
pal-can-007	KEGG_PATHWAY	hsa00410:beta-Alanine metabolism	3	113	22	5085	6.13636	0.0834661	0.999992	0.811455	63.9568	ENSG00000164904, ENSG00000111275, ENSG00000127884
pal-can-210	KEGG_PATHWAY	hsa05214:Glioma	4	88	63	5085	3.66883	0.0924267	0.999993	0.597528	67.2611	ENSG00000102882, ENSG00000124181, ENSG00000141510, ENSG00000198668
pal-can-210	KEGG_PATHWAY	hsa04620:Toll-like receptor signaling pathway	5	88	101	5085	2.8606	0.0937662	0.999994	0.575987	67.8131	ENSG00000102882, ENSG00000104365, ENSG00000127666, ENSG00000118785, ENSG00000169245
pal-can-304	KEGG_PATHWAY	hsa04115:p53 signaling pathway	4	83	68	5085	3.60383	0.0961613	0.999994	0.950602	68.6153	ENSG00000105173, ENSG00000206075, ENSG00000085117, ENSG00000135446
pal-can-174	KEGG_PATHWAY	hsa00604:Glycosphingolipid biosynthesis	3	158	15	5085	6.43671	0.0764734	0.999994	0.779434	61.411	ENSG00000101638, ENSG00000157350, ENSG00000160408
pal-can-380	KEGG_PATHWAY	hsa04150:mTOR signaling pathway	4	108	52	5085	3.62179	0.0955158	0.999995	0.983136	68.5214	ENSG00000117676, ENSG00000118046, ENSG00000177169, ENSG00000187840
pal-can-048	KEGG_PATHWAY	hsa04722:Neurotrophin signaling pathway	5	73	124	5085	2.80877	0.097888	0.999995	0.870382	69.2958	ENSG00000064300, ENSG00000160691, ENSG00000102882, ENSG00000188130, ENSG00000171606
pal-can-046	KEGG_PATHWAY	hsa04722:Neurotrophin signaling pathway	5	73	124	5085	2.80877	0.097888	0.999995	0.870382	69.2958	ENSG00000064300, ENSG00000160691, ENSG00000102882, ENSG00000188130, ENSG00000171606
pal-can-247	KEGG_PATHWAY	hsa05221:Acute myeloid leukemia	6	203	58	5085	2.5913	0.0790215	0.999995	0.744065	62.5395	ENSG00000131759, ENSG00000102882, ENSG00000168610, ENSG00000112033, ENSG00000187840, ENSG00000173039
pal-can-280	KEGG_PATHWAY	hsa04144:Endocytosis	7	89	184	5085	2.17361	0.0980093	0.999995	0.826845	69.343	ENSG00000100077, ENSG00000066468, ENSG00000088280, ENSG00000186635, ENSG00000124171, ENSG00000135679, ENSG00000108262
pal-can-122	KEGG_PATHWAY	hsa04330:Notch signaling pathway	5	179	47	5085	3.02211	0.0807716	0.999995	0.827369	63.2499	ENSG00000105245, ENSG00000107404, ENSG00000169733, ENSG00000106003, ENSG00000159692
pal-can-145	KEGG_PATHWAY	hsa00010:Glycolysis / Gluconeogenesis	4	91	60	5085	3.72527	0.0892912	0.999996	0.954341	66.4518	ENSG00000156515, ENSG00000143891, ENSG00000149925, ENSG00000111275
pal-can-165	KEGG_PATHWAY	hsa04910:Insulin signaling pathway	6	93	135	5085	2.43011	0.0966981	0.999996	0.710824	68.9919	ENSG00000184557, ENSG00000102882, ENSG00000198668, ENSG00000177885, ENSG00000159399, ENSG00000132589
pal-can-160	KEGG_PATHWAY	hsa05200:Pathways in cancer	13	121	328	5085	1.66562	0.0845171	0.999996	0.98424	64.7673	ENSG00000017797, ENSG00000105229, ENSG00000139618, ENSG00000058085, ENSG00000077782, ENSG00000076604, ENSG00000161202, ENSG00000117394, ENSG00000103126, ENSG00000089685, ENSG00000102882, ENSG00000143816, ENSG00000127191
pal-can-062	KEGG_PATHWAY	hsa04142:Lysosome	6	104	117	5085	2.5074	0.0877261	0.999997	0.984897	66.0136	ENSG00000198951, ENSG00000213614, ENSG00000064601, ENSG00000175416, ENSG00000174080, ENSG00000103174
pal-can-310	KEGG_PATHWAY	hsa04144:Endocytosis	9	130	184	5085	1.91325	0.0944631	0.999997	0.795592	68.4109	ENSG00000168118, ENSG00000111540, ENSG00000185359, ENSG00000068078, ENSG00000102981, ENSG00000198055, ENSG00000148341, ENSG00000024422, ENSG00000157978
pal-can-160	KEGG_PATHWAY	hsa00531:Glycosaminoglycan degradation	3	121	21	5085	6.00354	0.0866798	0.999997	0.959077	65.7381	ENSG00000141012, ENSG00000186792, ENSG00000113273
pal-can-122	KEGG_PATHWAY	hsa00533:Keratan sulfate biosynthesis	3	179	14	5085	6.08739	0.0841712	0.999997	0.799039	64.8332	ENSG00000158850, ENSG00000126091, ENSG00000157350
pal-can-174	KEGG_PATHWAY	hsa04912:GnRH signaling pathway	7	158	98	5085	2.29882	0.0813782	0.999998	0.761537	63.7938	ENSG00000198909, ENSG00000102882, ENSG00000088256, ENSG00000151067, ENSG00000145349, ENSG00000185386, ENSG00000169032
pal-can-134	KEGG_PATHWAY	hsa00010:Glycolysis / Gluconeogenesis	5	144	60	5085	2.94271	0.0873376	0.999998	0.843374	66.0739	ENSG00000156515, ENSG00000143891, ENSG00000149925, ENSG00000111275, ENSG00000109107
pal-can-101	KEGG_PATHWAY	hsa03020:RNA polymerase	3	98	28	5085	5.5594	0.0988733	0.999998	0.928951	70.1015	ENSG00000100413, ENSG00000137054, ENSG00000163882
pal-can-270	KEGG_PATHWAY	hsa05219:Bladder cancer	5	203	42	5085	2.98205	0.0837274	0.999998	0.77163	64.8866	ENSG00000035664, ENSG00000112715, ENSG00000068078, ENSG00000124762, ENSG00000139687
pal-can-270	KEGG_PATHWAY	hsa04910:Insulin signaling pathway	10	203	135	5085	1.8555	0.087288	0.999999	0.750498	66.4854	ENSG00000099875, ENSG00000072310, ENSG00000107263, ENSG00000160691, ENSG00000044446, ENSG00000141564, ENSG00000132376, ENSG00000119938, ENSG00000132589, ENSG00000072062
pal-can-035	KEGG_PATHWAY	hsa05200:Pathways in cancer	17	176	328	5085	1.49745	0.0976586	0.999999	0.669342	70.2546	ENSG00000131759, ENSG00000005884, ENSG00000112033, ENSG00000135679, ENSG00000077782, ENSG00000161202, ENSG00000103126, ENSG00000177885, ENSG00000141506, ENSG00000130702, ENSG00000089685, ENSG00000102882, ENSG00000168610, ENSG00000186716, ENSG00000125952, ENSG00000124762, ENSG00000143816
pal-can-247	KEGG_PATHWAY	hsa04912:GnRH signaling pathway	8	203	98	5085	2.04484	0.0935657	1	0.768628	69.0177	ENSG00000198909, ENSG00000102882, ENSG00000198668, ENSG00000166484, ENSG00000157227, ENSG00000149782, ENSG00000120899, ENSG00000072062
pal-can-247	KEGG_PATHWAY	hsa00310:Lysine degradation	5	203	44	5085	2.84651	0.0956396	1	0.743772	69.8527	ENSG00000105953, ENSG00000197444, ENSG00000139718, ENSG00000083444, ENSG00000127884
pal-can-270	KEGG_PATHWAY	hsa00310:Lysine degradation	5	203	44	5085	2.84651	0.0956396	1	0.750702	69.9772	ENSG00000149313, ENSG00000084754, ENSG00000165671, ENSG00000139718, ENSG00000083444
pal-can-333	KEGG_PATHWAY	hsa04150:mTOR signaling pathway	6	237	52	5085	2.47566	0.0916905	1	0.826648	68.8432	ENSG00000167244, ENSG00000102882, ENSG00000112715, ENSG00000106615, ENSG00000177169, ENSG00000187840
pal-can-174	KEGG_PATHWAY	hsa00230:Purine metabolism	9	158	153	5085	1.89315	0.099615	1	0.797087	71.5193	ENSG00000178035, ENSG00000061918, ENSG00000175482, ENSG00000005075, ENSG00000159899, ENSG00000065989, ENSG00000106992, ENSG00000205268, ENSG00000105650
